# Supplementary material for: Genetic Diversity and Population Structure of F3:6 Nebraska Winter Wheat Genotypes Using Genotyping-By-Sequencing
Source: Front Genet. 2018 Mar 12;9:76. doi: 10.3389/fgene.2018.00076 (PMC5857551; doi:10.3389/fgene.2018.00076)
Supplement: Supplementary file 1 [file Table_1.XLSX]

## Sheet: Supplementary Table 1
Table S1: Pedigree information for F 3:6 Nebraska Duplicate Nersury winter wheat
Name of entry	Subpopulations Name	Pedigree
x110006_8006_1T_1	G1	NW07534/Mace
x110006_8006_2T_1	G1	NW07534/Mace
x110006_8006_3T_1	G1	NW07534/Mace
x110006_8006_3T_11	G1	NW07534/Mace
x110006_8006_3T_4	G1	NW07534/Mace
x110006_8006_3T_7	G1	NW07534/Mace
x110035_8035_1T_2	G1	NW07534/Hitch//NE05426
x110035_8035_1T_3	G1	NW07534/Hitch//NE05426
x110035_8035_1T_4	G1	NW07534/Hitch//NE05426
x110061_8061_1T_1	G1	NW07505/NW07534
x110061_8061_1T_4	G1	NW07505/NW07534
x110062_8062_2T_2	G1	SD06W160-2/NW07534
x110062_8062_2T_3	G1	SD06W160-2/NW07534
x110062_8062_3T_1	G1	SD06W160-2/NW07534
x110062_8062_3T_3	G1	SD06W160-2/NW07534
x110091_8089_1T_7	G1	NI09715W/NW07534
x110097_8095_1T_2	G1	NW10700/NW07534
x110097_8095_1T_3	G1	NW10700/NW07534
x110097_8095_1T_5	G1	NW10700/NW07534
x110097_8095_1T_9	G1	NW10700/NW07534
x110097_8095_2T_3	G1	NW10700/NW07534
x110097_8095_2T_4	G1	NW10700/NW07534
x110097_8095_2T_7	G1	NW10700/NW07534
x110097_8095_2T_9	G1	NW10700/NW07534
x110097_8095_3T_2	G1	NW10700/NW07534
x110097_8095_3T_3	G1	NW10700/NW07534
x110097_8095_3T_8	G1	NW10700/NW07534
x110109_8107_1T_9	G1	NE08659/NW07534
x110111_8109_1T_12	G1	NE06545/NW07534
x110111_8109_1T_3	G1	NE06545/NW07534
x110111_8109_1T_6	G1	NE06545/NW07534
x110113_8111_1T_2	G1	NE06545/NW07534
x110724_8710_1T_1	G1	NE10678/NW07534
x110724_8710_1T_4	G1	NE10678/NW07534
x110724_8710_1T_5	G1	NE10678/NW07534
x110724_8710_1T_7	G1	NE10678/NW07534
x111125_9199_1T_5	G1	Tam112/NI07737//NW07534
x111125_9199_1T_6	G1	Tam112/NI07737//NW07534
x111129_9204_1T_8	G1	NW07534/NE06545
x111129_9204_PPOT_1	G1	NW07534/NE06545
x111129_9204_PPOT_11	G1	NW07534/NE06545
x111129_9204_PPOT_12	G1	NW07534/NE06545
x111129_9204_PPOT_15	G1	NW07534/NE06545
x111129_9204_PPOT_20	G1	NW07534/NE06545
x111130_9205_PPOT_7	G1	NW07534/NW08463
x110155_8152_1T_12	G1	BC01131-24/NE05418//NE06545
x110155_8152_1T_6	G1	BC01131-24/NE05418//NE06545
x110155_8152_2T_13	G1	BC01131-24/NE05418//NE06545
x110155_8152_2T_7	G1	BC01131-24/NE05418//NE06545
x110155_8152_3T_1	G1	BC01131-24/NE05418//NE06545
x110155_8152_3T_12	G1	BC01131-24/NE05418//NE06545
x110158_8155_1T_11	G1	BC01131-24/NE05418//NE06545
x110158_8155_1T_12	G1	BC01131-24/NE05418//NE06545
x110158_8155_1T_5	G1	BC01131-24/NE05418//NE06545
x110159_8156_1T_5	G1	BC01131-24/NE05418//NE06545
x110454_8448_1T_6	G1	H9511-1/NE08476//NE06545
x110458_8451_1T_11	G1	R41/NE06545//NE06545
x110458_8451_1T_2	G1	R41/NE06545//NE06545
x110458_8451_1T_4	G1	R41/NE06545//NE06545
x110458_8451_1T_5	G1	R41/NE06545//NE06545
x110458_8451_1T_6	G1	R41/NE06545//NE06545
x110458_8451_1T_8	G1	R41/NE06545//NE06545
x110458_8451_1T_9	G1	R41/NE06545//NE06545
x110529_8519_1T_2	G1	NE06545/NI08708
x110476_8467_1T_11	G1	Pan3144/T166//NE05426
x110476_8467_1T_2	G1	Pan3144/T166//NE05426
x110476_8467_1T_6	G1	Pan3144/T166//NE05426
x111025_8996_1T_2	G1	Molly/NE06545//NE06545
x110831_8812_1T_1	G1	U5954-1-5/Camelot
x110644_8631_2T_8	G1	NE09517/NI06731
NE10589_1	G2	OK98697/Jagalene//Camelot
NE10589_2	G2	OK98697/Jagalene//Camelot
NE13434_1	G2	SD98W175-1/NW03666
NI12702W_2	G2	N03Y2014/NW03681//NuHills 10005
NI12702W_3	G2	N03Y2014/NW03681//NuHills 10005
NI12702W_4	G2	N03Y2014/NW03681//NuHills 10005
NI12702W_7	G2	N03Y2014/NW03681//NuHills 10005
x100464_2	G2	INFINITY CL/NE09655//Brawl CL+
x100473_1	G2	INFINITY CL/NE06545//Brawl CL+
x100473_2	G2	INFINITY CL/NE06545//Brawl CL+
x100478_11	G2	Settler Cl/NE05426//Brawl CL+
x110011_8011_3T_1	G2	N10MD2031/Camelot
x110011_8011_3T_2	G2	N10MD2031/Camelot
x110014_8014_1T_4	G2	N10MD2107/NE06607
x110017_8017_1T_1	G2	HV9W06-262/NE09532
x110017_8017_1T_11	G2	HV9W06-262/NE09532
x110017_8017_1T_12	G2	HV9W06-262/NE09532
x110017_8017_1T_5	G2	HV9W06-262/NE09532
x110017_8017_1T_7	G2	HV9W06-262/NE09532
x110017_8017_1T_8	G2	HV9W06-262/NE09532
x110028_8028_1T_4	G2	Anton/NW07534
x110031_8031_1T_3	G2	NW09615/NW08463//NE04490
x110038_8038_1T_4	G2	HV9W06-262/NI06736W
x110038_8038_1T_5	G2	HV9W06-262/NI06736W
x110038_8038_1T_7	G2	HV9W06-262/NI06736W
x110069_8068_1T_12	G2	NW09627/Art
x110069_8068_1T_6	G2	NW09627/Art
x110099_8097_1T_2	G2	NI06736W/NI08708
x110101_8098_1T_3	G2	NI06736W/NI08709
x110106_8104_1T_2	G2	NE07458/KS011327M~2//NW07505
x110121_8118_2T_1	G2	OK05511/NI06736W
x110137_8134_1T_1	G2	NE09437/NE03490
x110137_8134_1T_3	G2	NE09437/NE03490
x110137_8134_1T_5	G2	NE09437/NE03490
x110137_8134_1T_7	G2	NE09437/NE03490
x110141_8138_3T_2	G2	NE09517/NE06545
x110142_8139_1T_1	G2	NE09684/Overland
x110142_8139_1T_2	G2	NE09684/Overland
x110145_8142_1T_3	G2	SD05085-1/NE06469
x110173_8170_PPOT_14	G2	KS06O3A~58-2/HV9W04-1594R//Anton
x110177_8173_1T_3	G2	KS011327M~2/BC01007-7//NE08509
x110181_8178_1T_12	G2	Alpaslan/Pronghorn//NE08523
x110214_8210_1T_2	G2	B171/NI07701//NE06430
x110214_8210_1T_6	G2	B171/NI07701//NE06430
x110232_8228_1T_4	G2	NE08659/HV9W06-509//AgriproCJ
x110233_8229_1T_2	G2	NE07531/CO050270//AgriproCJ
x110236_8232_1T_2	G2	NW08460/ThunderCL//NHH10621
x110251_8246_1T_5	G2	NI07717/HV9W06-509//NI06731
x110252_8247_1T_4	G2	NI07717/HV9W06-509//NI04421
x110252_8247_1T_5	G2	NI07717/HV9W06-509//NI04421
x110252_8247_1T_6	G2	NI07717/HV9W06-509//NI04421
x110252_8247_1T_9	G2	NI07717/HV9W06-509//NI04421
x110253_8248_1T_2	G2	NI08716/HV9W06-262//U5954-1-5
x110253_8248_1T_3	G2	NI08716/HV9W06-262//U5954-1-5
x110253_8248_1T_5	G2	NI08716/HV9W06-262//U5954-1-5
x110254_8249_1T_2	G2	NI08716/HV9W06-262//KS06O3A~58-2
x110287_8282_1T_4	G2	NE09499/Camelot
x110287_8282_2T_1	G2	NE09499/Camelot
x110287_8282_2T_4	G2	NE09499/Camelot
x110287_8282_3T_4	G2	NE09499/Camelot
x110287_8282_3T_7	G2	NE09499/Camelot
x110291_8286_1T_1	G2	HV9W06-262/NI08708
x110291_8286_1T_3	G2	HV9W06-262/NI08708
x110291_8286_1T_4	G2	HV9W06-262/NI08708
x110291_8286_1T_5	G2	HV9W06-262/NI08708
x110298_8293_2T_2	G2	NE07670/KS011327M~2//NE08452
x110311_8306_2T_3	G2	Xiaoyan216/BC01139-1//Armour
x110341_8336_1T_1	G2	NE05496/NE02558
x110341_8336_1T_4	G2	NE05496/NE02558
x110362_8357_2T_1	G2	NE08499/NE05496
x110365_8360_1T_3	G2	NE09499/NI09715W
x110367_8362_1T_1	G2	KS020319-7-2/NE07444
x110367_8362_1T_3	G2	KS020319-7-2/NE07444
x110367_8362_1T_6	G2	KS020319-7-2/NE07444
x110367_8362_2T_1	G2	KS020319-7-2/NE07444
x110367_8362_2T_2	G2	KS020319-7-2/NE07444
x110367_8362_3T_6	G2	KS020319-7-2/NE07444
x110367_8362_3T_7	G2	KS020319-7-2/NE07444
x110370_8365_1T_2	G2	KS020319-7-2/NE05430
x110371_8366_1T_1	G2	KS020822-M-5/NE08402
x110371_8366_1T_2	G2	KS020822-M-5/NE08402
x110371_8366_1T_3	G2	KS020822-M-5/NE08402
x110371_8366_1T_4	G2	KS020822-M-5/NE08402
x110371_8366_1T_5	G2	KS020822-M-5/NE08402
x110372_8367_1T_1	G2	KS020822-M-5/Overland
x110372_8367_1T_3	G2	KS020822-M-5/Overland
x110372_8367_1T_5	G2	KS020822-M-5/Overland
x110372_8367_1T_8	G2	KS020822-M-5/Overland
x110372_8367_1T_9	G2	KS020822-M-5/Overland
x110377_8371_1T_1	G2	NE08402/NE02558
x110377_8371_1T_2	G2	NE08402/NE02558
x110377_8371_1T_3	G2	NE08402/NE02558
x110461_8454_1T_3	G2	Pan3349/HV9W04-1594R//NE06607
x110532_8522_1T_3	G2	NE06469/NI04421
x110548_8539_1T_4	G2	Armour/NI04420
x110549_8540_1T_6	G2	Armour/NI04420
x110549_8540_2T_1	G2	Armour/NI04420
x110549_8540_2T_4	G2	Armour/NI04420
x110549_8540_3T_1	G2	Armour/NI04420
x110551_8541_3T_1	G2	NI04421/CO050337-2
x110551_8541_3T_2	G2	NI04421/CO050337-2
x110552_8542_1T_2	G2	Overland/KS011327M-2
x110552_8542_1T_4	G2	Overland/KS011327M-2
x110552_8542_1T_6	G2	Overland/KS011327M-2
x110554_8544_1T_10	G2	NE08476/KS011327M-2
x110554_8544_1T_3	G2	NE08476/KS011327M-2
x110554_8544_1T_8	G2	NE08476/KS011327M-2
x110554_8544_1T_9	G2	NE08476/KS011327M-2
x110554_8544_3T_3	G2	NE08476/KS011327M-2
x110566_8557_1T_12	G2	BC01131-24/NI04427//NE06545
x110566_8557_1T_6	G2	BC01131-24/NI04427//NE06545
x110566_8557_1T_7	G2	BC01131-24/NI04427//NE06545
x110566_8557_1T_8	G2	BC01131-24/NI04427//NE06545
x110665_8652_1T_11	G2	MILAN/10/ATTILA*2/9/KT/BAGE//FN/U/3/BZA/4/TRM/5/ALDAN/6/SERI/7/VEE#10/8/OPATA/11/TAM105/3/NE70654/BBY//BOW"S"/4/Century*3/TA2450/11/NW07505
x110665_8652_1T_3	G2	MILAN/10/ATTILA*2/9/KT/BAGE//FN/U/3/BZA/4/TRM/5/ALDAN/6/SERI/7/VEE#10/8/OPATA/11/TAM105/3/NE70654/BBY//BOW"S"/4/Century*3/TA2450/11/NW07505
x110665_8652_1T_9	G2	MILAN/10/ATTILA*2/9/KT/BAGE//FN/U/3/BZA/4/TRM/5/ALDAN/6/SERI/7/VEE#10/8/OPATA/11/TAM105/3/NE70654/BBY//BOW"S"/4/Century*3/TA2450/11/NW07505
x110670_8657_1T_2	G2	PBW343/HUITES/4/YAR/AE.SQUARROSA(783)//MILAN/3/BAV92/5/AU/CO652337//2*CA8-155/3/F474S1-1.1/6/NI08708
x110719_8705_1T_2	G2	CO06424/NE02558
x110727_8712_1T_3	G2	NE09517/Overland
x110728_8713_1T_4	G2	NE09517/NE08452
x110755_8740_1T_7	G2	NE07487/NE08402
x110779_8764_1T_9	G2	CJ/NE07486
x110816_8799_1T_5	G2	NE09477/Hitch
x110816_8799_2T_2	G2	NE09477/Hitch
x110816_8799_3T_4	G2	NE09477/Hitch
x110833_8814_1T_3	G2	U5941-1-6/NE05548
x110851_8832_1T_12	G2	W06*646/NI08708
x110947_8921_2T_1	G2	Hitch/NE08452
x111097_9170_3T_2	G2	Billing(N566/OK94P597)/3/ATTILA*2/PBW65//TNMU
NW13493_1	G3	SD98W175-1/NW03666
NW13493_2	G3	SD98W175-1/NW03666
NW13493_3	G3	SD98W175-1/NW03666
NW13493_5	G3	SD98W175-1/NW03666
NW13493_6	G3	SD98W175-1/NW03666
NW13493_7	G3	SD98W175-1/NW03666
NW13570_1	G3	SD98W175-1/NW03666
NW13570_2	G3	SD98W175-1/NW03666
NW13669_2	G3	SD98W175-1-14/NW03666
NW13669_5	G3	SD98W175-1-14/NW03666
x110027_8027_1T_1	G3	NI10720W/NW03666
x110027_8027_1T_10	G3	NI10720W/NW03666
x110027_8027_1T_3	G3	NI10720W/NW03666
x110027_8027_1T_4	G3	NI10720W/NW03666
x110027_8027_1T_8	G3	NI10720W/NW03666
x110027_8027_1T_9	G3	NI10720W/NW03666
x110027_8027_2T_4	G3	NI10720W/NW03666
x110027_8027_2T_5	G3	NI10720W/NW03666
x110027_8027_3T_1	G3	NI10720W/NW03666
x110027_8027_3T_2	G3	NI10720W/NW03666
x110027_8027_3T_5	G3	NI10720W/NW03666
x110027_8027_3T_6	G3	NI10720W/NW03666
x110027_8027_3T_7	G3	NI10720W/NW03666
x110027_8027_3T_8	G3	NI10720W/NW03666
x110027_8027_3T_9	G3	NI10720W/NW03666
x110087_8085_1T_1	G3	NW03666/NE05426
x110087_8085_3T_1	G3	NW03666/NE05426
x110087_8085_3T_3	G3	NW03666/NE05426
x110087_8085_3T_6	G3	NW03666/NE05426
x110108_8106_PPOT_13	G3	NI06736W/NW03666

## Sheet: Supplmentary Table 2
Supplementary Table 2: SNP data for the 230 genotypes generated from GBS
rs#	alleles	chrom	pos	NE10589_1	NE10589_2	NE13434_1	NI12702W_2	NI12702W_3	NI12702W_4	NI12702W_7	NW13493_1	NW13493_2	NW13493_3	NW13493_5	NW13493_6	NW13493_7	NW13570_1	NW13570_2	NW13669_2	NW13669_5	x100464_2	x100473_1	x100473_2	x100478_11	x110006_8006_1T_1	x110006_8006_2T_1	x110006_8006_3T_1	x110006_8006_3T_11	x110006_8006_3T_4	x110006_8006_3T_7	x110011_8011_3T_1	x110011_8011_3T_2	x110014_8014_1T_4	x110017_8017_1T_1	x110017_8017_1T_11	x110017_8017_1T_12	x110017_8017_1T_5	x110017_8017_1T_7	x110017_8017_1T_8	x110027_8027_1T_1	x110027_8027_1T_10	x110027_8027_1T_3	x110027_8027_1T_4	x110027_8027_1T_8	x110027_8027_1T_9	x110027_8027_2T_4	x110027_8027_2T_5	x110027_8027_3T_1	x110027_8027_3T_2
S1_1115272	C/T	1	1115272	C	C	C	C	C	C	C	C	C	Y	C	C	C	C	C	Y	C	Y	C	C	C	C	C	C	C	C	C	Y	C	C	C	C	C	C	C	C	C	C	C	C	C	C	C	C	C	C
S1_1115294	C/T	1	1115294	C	C	C	C	C	C	C	C	C	Y	C	C	C	C	C	Y	C	Y	C	C	C	C	C	C	C	C	C	C	C	C	C	C	C	C	C	C	C	C	C	C	C	C	C	C	C	C
S1_1344581	C/T	1	1344581	C	N	C	C	C	C	C	Y	C	C	C	C	C	C	C	C	C	N	C	C	C	C	C	C	Y	C	C	C	C	C	C	C	Y	C	C	C	T	T	C	Y	C	Y	C	Y	C	C
S1_1344582	G/A	1	1344582	G	N	G	G	G	R	G	G	G	G	G	G	G	G	G	R	G	N	G	R	G	G	G	G	G	G	G	R	G	G	G	G	R	G	G	G	G	G	R	G	G	G	G	G	G	G
S1_1641868	G/A	1	1641868	G	G	G	G	G	G	G	G	G	G	G	G	G	G	G	G	G	G	G	G	N	G	G	N	G	G	G	G	R	G	G	G	G	G	N	G	N	G	G	G	N	G	N	G	G	G
S1_1757560	A/G	1	1757560	A	A	A	A	A	A	A	A	A	A	A	A	A	A	A	A	A	N	A	A	A	A	A	A	A	A	A	A	A	A	A	N	A	A	A	A	A	A	A	A	A	A	A	A	A	A
S1_1757573	G/T	1	1757573	G	G	G	G	G	G	G	G	G	G	G	G	G	G	G	G	G	N	G	G	G	G	G	G	G	G	G	G	G	G	G	N	G	G	G	G	G	G	G	G	G	G	G	G	G	G
S1_2103558	C/T	1	2103558	C	C	T	T	N	T	T	C	C	C	C	C	C	T	T	T	T	T	T	C	C	C	C	C	C	T	Y	T	T	T	Y	C	N	C	T	C	T	N	T	T	T	T	T	T	T	T
S1_2153195	T/A	1	2153195	T	T	T	T	T	T	T	A	A	A	A	A	A	A	A	T	T	T	T	W	T	T	T	T	T	T	T	N	T	T	T	T	T	T	T	T	T	T	T	T	T	T	T	T	T	T
S1_2256155	C/T	1	2256155	N	Y	Y	Y	C	C	C	Y	C	Y	C	C	C	Y	C	C	C	N	N	N	C	C	C	C	C	C	C	N	C	C	C	C	C	C	C	N	C	C	C	N	N	Y	C	C	C	C
S1_2256159	C/T	1	2256159	N	Y	Y	Y	C	C	C	Y	C	Y	C	C	C	Y	C	C	C	N	N	N	C	C	C	C	C	C	C	N	C	C	C	C	C	C	C	N	C	C	C	N	N	Y	C	C	C	C
S1_4298751	C/T	1	4298751	Y	C	C	C	C	C	Y	Y	C	C	C	C	C	C	C	C	C	C	C	Y	C	Y	C	C	C	C	C	Y	Y	C	Y	C	C	C	C	C	C	C	C	C	C	C	Y	C	C	C
S1_4298761	G/A	1	4298761	G	G	G	G	G	G	G	G	G	G	G	G	G	G	G	G	G	R	G	G	G	G	G	G	G	G	G	G	R	R	G	G	G	G	G	R	G	G	R	G	G	G	G	G	G	G
S1_4298767	G/A	1	4298767	G	G	G	R	R	G	G	G	G	G	G	G	G	G	G	G	G	G	G	G	G	G	G	G	G	G	G	R	G	G	G	G	G	G	G	G	G	R	G	G	R	R	R	G	G	G
S1_4298774	G/T	1	4298774	G	G	G	K	G	G	G	G	G	G	G	G	G	G	G	G	G	G	G	G	G	G	G	G	G	G	G	K	G	K	G	G	G	K	G	G	G	G	G	G	G	G	K	K	K	G
S1_5018149	C/T	1	5018149	C	C	Y	C	Y	Y	Y	C	C	C	C	C	C	C	C	Y	C	C	Y	Y	C	C	C	C	C	C	C	Y	C	C	C	Y	C	Y	C	C	C	C	C	C	C	C	C	C	C	Y
S1_5902600	G/A	1	5902600	R	R	G	G	G	G	R	G	G	G	G	G	G	G	R	G	R	G	G	G	G	G	G	G	G	G	G	G	G	N	R	G	G	G	G	G	G	G	G	G	R	G	G	G	G	G
S1_5902612	G/A	1	5902612	G	G	G	G	G	R	R	G	G	G	G	G	R	R	G	G	G	G	G	G	G	G	G	G	G	R	G	R	G	N	G	G	G	R	G	G	G	G	G	G	R	R	G	R	R	G
S1_5971779	T/G	1	5971779	T	T	T	T	T	T	T	T	T	T	T	T	T	T	N	T	N	T	T	T	T	T	T	T	T	T	T	T	T	N	T	T	T	T	T	T	T	T	T	T	T	T	T	N	T	T
S1_5989174	G/A	1	5989174	G	G	G	G	G	G	G	G	G	G	G	G	G	G	G	G	G	G	G	G	G	G	G	G	G	G	G	G	G	G	G	G	G	G	G	N	G	G	G	G	G	G	G	G	G	G
S1_6013840	A/T	1	6013840	W	N	A	A	A	W	W	A	A	A	A	A	N	A	A	A	A	W	A	W	A	A	A	A	N	W	W	A	A	A	A	A	A	N	A	A	W	A	A	A	A	A	W	W	A	W
S1_6014625	G/A	1	6014625	G	R	G	G	G	G	G	N	G	R	G	G	G	G	N	R	R	G	G	G	G	G	G	G	G	G	N	G	G	R	G	G	G	N	R	G	G	G	G	G	G	G	G	R	G	G
S1_6593130	C/T	1	6593130	C	C	T	C	C	C	C	C	C	C	C	C	C	C	C	C	C	C	T	T	C	C	C	C	C	C	Y	T	C	C	C	C	C	C	C	C	C	C	C	C	C	C	C	C	C	C
S1_6593156	C/A	1	6593156	C	C	A	C	C	C	C	C	C	C	C	C	C	C	C	C	C	C	A	A	C	C	C	C	C	C	M	A	C	C	C	C	C	C	C	C	C	C	C	C	C	C	C	C	C	C
S1_6615525	C/T	1	6615525	C	C	C	C	Y	Y	C	Y	C	Y	Y	C	C	C	C	Y	Y	C	C	C	C	Y	C	Y	C	Y	Y	C	C	C	C	Y	C	Y	C	C	C	C	Y	C	C	C	Y	Y	C	Y
S1_6615528	T/C	1	6615528	T	T	T	T	Y	Y	T	Y	T	Y	Y	T	T	T	T	Y	Y	T	T	T	T	Y	T	Y	T	Y	Y	T	T	T	T	Y	T	Y	T	T	T	T	Y	T	T	T	Y	Y	T	Y
S1_6615547	C/T	1	6615547	C	C	C	Y	C	C	Y	C	C	Y	Y	C	C	C	Y	C	C	C	C	C	C	C	C	C	C	C	C	C	C	C	C	C	C	C	C	C	C	C	C	Y	C	C	C	C	Y	C
S1_6979585	A/G	1	6979585	A	A	A	G	G	G	G	A	A	A	A	A	A	A	A	A	A	A	A	G	G	N	G	G	N	G	R	G	A	N	R	A	N	A	A	A	G	A	R	G	G	A	A	A	A	R
S1_8647399	A/G	1	8647399	G	G	G	A	A	A	A	A	A	A	A	A	A	A	A	A	A	A	A	A	G	G	R	A	G	G	G	G	G	G	G	G	G	N	A	A	A	N	A	A	A	A	A	A	A	A
S1_8647825	C/T	1	8647825	T	T	T	C	C	C	C	C	C	C	C	C	C	C	C	C	C	T	T	T	T	Y	T	C	C	N	C	C	C	T	Y	C	C	C	C	C	T	C	C	C	T	C	C	T	Y	T
S1_8979671	A/T	1	8979671	A	A	A	A	N	N	A	A	A	A	W	A	A	A	A	A	A	A	A	W	A	A	W	A	A	A	A	A	A	A	W	A	A	N	W	N	A	W	A	A	A	W	N	A	A	A
S1_9009361	C/G	1	9009361	C	C	C	C	C	C	C	C	C	C	C	C	C	C	C	C	C	C	C	C	C	C	C	C	C	C	C	C	C	G	C	C	C	C	C	C	C	C	C	C	C	C	C	C	C	C
S1_9009391	G/C	1	9009391	G	G	G	G	G	G	G	G	G	G	G	G	G	G	G	G	G	G	G	G	G	G	G	G	G	G	G	G	G	C	G	G	G	G	G	G	G	G	G	G	G	G	G	G	G	G
S1_9009394	G/A	1	9009394	A	A	A	G	G	G	G	A	A	A	A	A	A	G	G	G	G	A	G	A	G	R	G	A	G	R	G	G	G	G	G	G	G	G	G	G	G	G	G	G	G	G	G	G	G	G
S1_10206055	C/A	1	10206055	C	C	C	C	N	C	C	C	C	C	C	C	C	C	C	C	C	C	C	C	C	C	C	C	C	C	M	C	A	N	A	A	M	A	C	C	C	N	C	C	C	C	C	C	C	C
S1_10206133	A/G	1	10206133	A	A	A	A	A	A	A	A	A	A	A	A	A	A	A	A	A	A	N	A	A	A	A	A	A	A	A	A	A	A	A	A	A	A	A	A	A	A	A	A	A	A	A	A	A	A
S1_10206139	T/C	1	10206139	T	T	T	T	T	T	T	T	T	T	T	T	T	T	T	T	T	T	N	T	T	T	T	T	T	T	T	T	T	T	T	T	T	T	T	T	T	T	T	T	T	T	T	T	T	T
S1_10206157	C/G	1	10206157	C	C	C	C	C	C	C	C	C	C	C	C	C	C	C	C	C	C	N	C	C	C	C	C	C	C	C	C	C	C	C	C	C	C	C	C	C	C	C	C	C	C	C	C	C	C
S1_10498609	A/C	1	10498609	N	A	C	A	N	A	A	A	N	A	A	A	A	A	A	A	A	A	A	N	A	M	A	A	M	A	M	A	N	A	A	N	A	A	A	A	A	A	A	A	A	N	A	A	N	A
S1_10498617	C/A	1	10498617	N	C	C	A	N	A	A	C	N	C	C	C	C	C	C	C	C	M	C	N	C	M	C	A	C	C	M	A	N	C	C	N	C	C	C	C	A	M	C	A	A	N	C	A	N	A
S1_11053433	C/T	1	11053433	C	C	C	C	C	C	C	C	C	C	C	C	C	C	C	C	C	C	C	C	C	C	C	C	C	C	C	C	Y	T	T	T	T	T	T	T	C	C	C	C	C	C	C	C	C	C
S1_11630551	G/A	1	11630551	R	G	G	G	R	G	G	G	G	G	G	G	G	G	G	R	G	R	G	G	G	G	G	G	G	G	G	R	G	G	G	G	R	G	G	G	G	R	G	G	R	G	N	G	G	G
S1_13070399	C/T	1	13070399	C	C	C	Y	T	Y	C	C	C	C	C	C	C	C	C	C	C	C	C	Y	Y	C	Y	Y	C	Y	Y	Y	C	N	Y	C	C	C	C	C	Y	C	C	Y	Y	C	C	C	C	Y
S1_13070414	T/C	1	13070414	T	T	T	Y	C	Y	T	T	T	T	T	T	T	T	T	T	T	T	T	T	Y	T	Y	Y	T	T	Y	T	T	N	Y	T	T	T	T	T	Y	T	T	Y	Y	T	T	T	T	Y
S1_13190182	G/A	1	13190182	G	G	G	G	G	G	G	G	G	G	G	G	G	G	G	G	G	G	G	G	G	G	G	G	G	G	G	G	G	N	G	G	G	G	G	G	G	G	G	G	G	G	G	G	G	G
S1_13750531	G/A	1	13750531	G	N	G	R	G	R	G	G	G	R	G	G	G	G	G	G	R	G	G	R	R	G	G	G	G	G	G	G	G	N	G	G	G	G	G	N	G	G	G	G	G	G	G	G	G	G
S1_14907829	G/A	1	14907829	G	G	G	G	G	R	A	A	A	A	N	R	A	A	N	A	A	A	A	A	A	A	G	N	N	G	G	G	G	N	A	G	G	N	G	G	R	A	G	R	A	A	G	A	A	A
S1_15125898	C/T	1	15125898	C	C	C	C	C	C	C	C	C	C	C	C	Y	Y	Y	Y	C	Y	C	C	C	C	Y	C	C	C	C	C	Y	N	C	C	C	C	C	C	C	N	C	N	C	C	C	C	C	C
S1_15125910	C/G	1	15125910	C	C	C	S	C	C	C	C	C	C	C	S	S	C	C	C	C	C	C	C	C	C	S	C	C	C	C	C	C	N	C	C	C	C	C	C	G	N	C	N	S	C	C	C	S	S
S1_15125914	A/T	1	15125914	A	A	A	A	A	W	A	W	A	A	A	A	A	A	A	A	A	A	A	W	A	W	W	A	A	A	A	A	A	N	A	A	A	W	T	T	A	N	W	N	A	A	A	W	A	W
S1_15673935	C/T	1	15673935	C	C	Y	C	C	C	C	C	Y	C	C	C	C	C	C	C	Y	C	C	Y	Y	C	C	C	C	C	Y	C	Y	C	C	C	C	C	C	C	C	Y	C	C	C	C	C	C	C	Y
S1_17056933	G/C	1	17056933	G	G	G	S	S	S	S	S	S	G	S	S	S	S	G	G	G	G	G	G	G	G	G	G	G	G	G	G	S	G	S	G	N	G	G	G	G	G	G	G	G	G	G	G	G	G
S1_17258250	C/T	1	17258250	C	C	C	T	T	T	T	C	C	C	C	C	C	C	C	C	C	C	C	C	T	C	T	T	C	Y	Y	C	C	T	Y	N	C	C	C	C	Y	C	C	T	T	C	C	C	C	Y
S1_17258261	G/A	1	17258261	G	G	G	G	G	G	G	G	G	G	G	G	G	G	G	G	G	G	G	G	A	G	A	A	G	R	R	G	G	G	G	N	G	G	G	G	G	G	G	G	G	G	G	G	G	G
S1_18204476	A/T	1	18204476	N	A	A	A	A	A	W	N	A	A	W	A	W	W	A	A	A	A	W	W	A	A	W	A	A	A	A	A	A	W	A	A	A	W	A	N	A	A	A	A	A	A	N	A	N	A
S1_18204508	A/C	1	18204508	N	A	A	A	A	A	M	N	A	A	M	A	M	M	A	A	A	A	M	M	A	A	M	A	A	A	A	A	A	M	A	A	A	M	A	N	A	A	A	A	A	A	N	A	N	A
S1_20240135	C/T	1	20240135	C	C	C	C	C	C	Y	C	C	N	Y	T	Y	C	C	C	C	N	C	N	C	C	C	N	C	C	C	C	C	C	C	N	N	C	C	C	C	C	Y	C	C	C	C	C	N	N
S1_20240137	G/T	1	20240137	G	K	G	K	G	G	G	G	T	N	K	G	G	G	K	G	K	N	K	N	G	G	G	N	G	G	G	K	G	G	T	N	N	G	G	K	G	G	G	G	G	G	G	G	N	N
S1_20334414	A/G	1	20334414	A	A	A	A	A	A	A	A	N	N	N	N	N	A	N	A	A	A	A	G	A	A	A	A	A	A	A	A	A	A	A	A	A	A	A	A	A	N	A	A	A	A	N	A	N	N
S1_20334428	G/A	1	20334428	G	G	A	G	G	G	G	G	N	N	N	N	N	G	N	G	G	G	G	G	G	G	G	G	G	G	G	G	A	G	G	G	G	G	G	G	G	N	G	G	G	G	N	G	N	N
S1_20334461	G/A	1	20334461	G	G	A	G	G	G	G	G	N	N	N	N	N	G	N	G	G	G	G	G	G	R	G	G	R	R	G	G	A	G	G	G	G	G	G	G	G	N	G	G	G	G	N	G	N	N
S1_22830762	C/G	1	22830762	G	G	C	C	C	C	C	N	N	N	N	C	N	C	C	C	C	N	C	C	C	C	C	C	C	C	C	C	N	N	C	N	N	N	C	C	C	C	C	C	C	C	C	C	C	C
S1_23810260	G/A	1	23810260	A	A	G	G	G	G	G	G	G	G	G	G	G	G	G	G	G	N	G	G	G	G	G	G	G	G	G	G	G	G	G	G	G	G	G	G	N	N	G	G	G	G	G	G	G	G
S1_23810291	A/G	1	23810291	G	G	G	A	A	A	A	G	G	G	G	G	G	G	G	A	A	N	A	A	A	A	A	A	A	A	R	A	G	A	R	G	G	G	A	A	N	N	A	A	A	A	A	A	A	A
S1_24192450	C/G	1	24192450	C	C	C	C	C	C	C	C	C	C	C	C	C	C	C	C	C	C	C	C	C	C	C	C	C	C	C	C	C	C	C	C	N	C	C	C	C	C	C	C	C	C	C	C	C	C
S1_24192489	C/G	1	24192489	C	C	C	C	C	C	C	C	C	C	C	C	C	C	C	C	C	C	C	C	C	C	C	C	C	C	C	C	C	C	C	C	N	C	C	C	C	C	C	C	C	C	C	C	C	C
S1_24385163	A/G	1	24385163	N	N	A	A	A	A	A	A	A	A	A	R	A	A	A	A	N	N	N	A	A	R	A	A	A	R	A	A	A	N	A	A	A	A	A	A	A	A	A	N	A	A	A	A	A	N
S1_24385174	C/T	1	24385174	N	N	C	T	C	C	C	C	C	C	C	C	Y	C	C	C	N	N	N	C	C	C	Y	C	C	Y	C	C	C	N	C	C	C	C	C	C	Y	C	C	N	C	C	C	Y	C	N
S1_25023572	C/T	1	25023572	C	C	C	C	C	C	C	T	T	T	T	T	T	T	C	C	C	T	T	T	C	C	C	C	C	C	C	C	Y	C	T	T	T	T	T	T	T	C	C	C	C	C	C	C	N	C
S1_25466934	C/T	1	25466934	Y	N	N	C	Y	Y	C	T	C	C	C	C	C	C	C	C	C	C	C	C	C	C	C	C	C	C	C	Y	C	C	C	C	C	C	Y	C	C	C	C	C	Y	C	C	C	N	C
S1_25466935	C/T	1	25466935	C	N	N	C	C	C	C	C	C	C	C	C	C	C	C	C	C	C	C	C	Y	C	C	C	Y	C	C	C	C	Y	Y	C	C	Y	C	C	Y	C	C	C	C	C	C	C	N	Y
S1_25466940	G/A	1	25466940	G	N	N	G	G	G	G	G	G	G	G	G	G	G	R	G	G	G	G	G	G	G	G	G	G	G	R	G	G	G	G	G	G	G	G	G	G	G	G	G	G	G	G	G	N	G
S1_25466948	C/G	1	25466948	C	N	N	C	C	C	C	C	C	C	C	C	C	C	C	S	C	C	S	C	C	C	C	C	C	S	S	C	C	C	C	C	C	C	C	C	C	C	S	C	C	S	C	C	N	C
S1_25466951	C/T	1	25466951	C	N	N	C	C	C	C	C	C	C	C	C	C	C	Y	C	C	C	C	C	C	C	C	C	C	C	Y	C	C	C	C	C	C	C	C	C	C	C	C	C	C	C	C	C	N	C
S1_25466954	C/T	1	25466954	C	N	N	C	C	C	C	C	C	C	C	C	C	C	Y	C	C	C	C	C	C	C	C	Y	C	C	C	C	C	C	C	C	C	C	C	C	C	Y	C	C	C	C	Y	Y	N	Y
S1_25466958	A/G	1	25466958	R	N	N	R	A	A	A	A	A	A	A	A	A	A	A	R	G	A	A	A	A	R	A	A	A	A	A	A	A	R	A	A	A	A	A	A	A	A	A	A	A	A	R	A	N	R
S1_25466972	T/G	1	25466972	T	N	N	K	T	K	T	T	T	K	T	T	T	T	T	T	T	K	T	K	T	T	T	T	T	T	T	K	T	T	T	T	T	T	T	T	T	T	T	T	K	T	T	T	N	T
S1_25466977	G/T	1	25466977	K	N	N	G	G	K	G	G	G	G	G	G	G	G	G	G	G	G	G	K	K	G	K	G	G	G	G	G	K	G	G	K	G	K	K	G	K	G	G	K	G	G	G	G	N	G
S1_25494552	C/T	1	25494552	C	C	C	C	C	C	C	C	C	C	C	C	C	C	C	C	C	C	C	C	C	C	C	C	C	C	C	C	C	C	C	C	C	C	C	C	C	C	C	C	C	C	C	C	C	C
S1_25494578	G/C	1	25494578	G	G	G	G	G	G	G	G	G	G	G	G	G	G	G	G	G	G	C	G	G	C	G	G	C	S	S	G	G	G	G	G	G	G	G	G	C	C	C	G	S	G	C	C	G	G
S1_25494580	C/G	1	25494580	C	C	C	C	C	C	C	C	C	C	C	C	C	C	C	C	C	C	C	C	C	C	C	C	C	C	C	C	C	C	C	C	C	C	C	C	C	C	C	C	C	C	C	C	C	C
S1_26241586	A/C	1	26241586	A	A	A	A	A	A	A	N	A	N	A	M	A	A	A	M	A	N	A	N	A	A	A	A	N	M	A	A	A	A	N	N	A	N	A	M	A	N	A	A	A	A	A	N	A	A
S1_26241595	A/T	1	26241595	A	A	A	A	A	A	A	N	A	N	W	A	A	A	A	A	A	N	A	N	T	A	A	A	N	W	A	A	W	A	N	N	A	N	A	W	A	N	A	A	W	A	A	N	A	A
S1_26548830	C/G	1	26548830	G	G	C	C	C	C	C	C	C	C	C	C	C	C	C	C	C	C	C	C	C	C	C	C	C	C	C	C	C	C	C	C	N	C	C	C	C	C	C	C	C	C	C	C	C	N
S1_26849304	C/T	1	26849304	C	C	C	C	C	C	C	C	C	C	N	C	C	C	C	C	C	C	C	C	T	C	C	C	C	C	C	C	C	C	C	C	C	C	C	C	C	C	C	C	C	C	C	C	C	C
S1_26849308	G/C	1	26849308	G	G	G	C	C	C	C	C	C	C	N	C	C	G	G	G	G	S	G	G	G	G	G	G	G	S	G	C	S	G	G	G	G	G	G	G	C	S	G	C	C	G	G	S	G	C
S1_27599829	G/T	1	27599829	G	G	G	G	G	G	G	G	G	G	G	G	G	G	G	G	K	G	G	G	G	G	N	G	G	G	G	G	K	G	G	G	G	G	G	G	G	G	G	G	G	G	G	G	G	G
S1_27614944	G/A	1	27614944	G	G	G	G	G	G	R	G	G	G	G	G	G	G	G	G	G	G	G	G	G	R	R	G	G	R	G	G	G	G	G	G	G	G	G	G	R	R	G	G	G	G	G	G	G	G
S1_28847866	A/T	1	28847866	A	A	T	A	A	W	A	T	T	T	T	T	T	T	T	A	A	A	A	A	A	A	A	A	A	A	A	A	A	A	A	A	A	A	A	A	W	A	A	A	A	A	A	A	A	A
S1_28920917	G/T	1	28920917	N	G	G	G	N	G	G	N	G	N	G	G	G	G	G	G	G	G	G	G	G	G	G	N	G	G	G	G	G	N	G	G	G	N	G	G	G	G	G	G	N	G	G	N	N	N
S1_28920942	T/C	1	28920942	N	T	T	T	N	T	T	N	T	N	T	T	T	T	T	T	T	T	T	T	T	T	T	N	T	T	T	T	T	N	T	T	T	N	T	T	T	T	T	T	N	T	T	N	N	N
S1_29818232	G/A	1	29818232	G	G	G	G	G	G	G	A	A	A	A	A	A	G	G	G	G	G	G	G	G	A	G	G	A	R	R	G	G	G	R	G	G	G	G	G	A	G	G	G	G	G	G	G	G	G
S1_30068549	C/T	1	30068549	Y	C	C	C	C	C	C	C	C	C	C	Y	Y	C	C	C	C	Y	C	C	C	Y	C	Y	C	C	C	C	Y	C	C	C	Y	C	Y	C	C	C	C	Y	Y	C	Y	C	C	C
S1_30068557	G/A	1	30068557	R	G	G	G	G	G	G	G	G	G	G	R	R	G	G	G	G	R	G	G	G	R	G	R	G	G	G	G	R	G	G	G	R	G	R	G	G	G	G	R	R	G	R	G	G	G
S1_30068572	G/A	1	30068572	R	G	G	G	G	G	G	G	G	G	G	R	R	G	G	G	G	R	G	G	G	R	G	R	G	G	G	G	R	G	G	G	R	G	R	G	G	G	G	R	R	G	R	G	G	G
S1_30530226	T/C	1	30530226	T	T	T	T	T	T	T	T	T	T	T	T	T	T	T	T	T	T	T	T	T	T	T	T	T	T	T	T	T	N	T	T	T	T	T	T	T	T	T	T	T	T	T	T	T	T
S1_31111482	G/T	1	31111482	K	G	G	K	K	G	K	G	G	K	G	G	G	G	K	G	G	G	G	K	G	G	G	G	G	G	G	K	G	G	K	G	G	K	G	G	G	G	G	G	G	K	G	K	K	G
S1_32989181	A/T	1	32989181	A	A	A	A	A	A	A	A	A	A	A	A	A	A	A	A	A	A	A	A	A	A	A	A	A	A	A	T	A	A	A	A	A	A	A	A	A	A	A	A	A	A	A	A	A	A
S1_33704517	T/C	1	33704517	Y	T	N	T	T	T	Y	Y	T	T	T	Y	T	T	T	T	T	Y	T	T	T	T	T	T	T	T	T	Y	T	N	T	T	Y	Y	T	T	T	T	T	T	T	T	T	T	Y	T
S1_33704526	C/T	1	33704526	Y	C	N	C	C	C	Y	C	C	C	C	Y	C	C	C	C	C	Y	C	C	C	C	C	C	C	C	C	Y	C	N	C	C	Y	C	C	C	C	C	C	C	C	C	C	C	Y	C
S1_33704527	G/A	1	33704527	G	G	N	G	G	G	G	R	G	R	G	G	G	G	G	G	G	G	G	G	R	G	G	G	G	R	G	G	R	N	G	G	G	G	G	G	R	G	G	G	R	R	G	G	G	G
S1_33704535	C/T	1	33704535	C	C	N	C	C	C	C	C	C	C	C	C	C	C	C	C	C	C	C	C	C	C	C	C	C	C	C	C	C	N	C	C	Y	C	C	C	C	C	C	C	C	C	C	C	C	C
S1_33704537	G/A	1	33704537	R	G	N	R	G	G	G	G	G	G	R	G	G	G	G	G	R	R	G	G	G	G	G	R	G	G	G	G	G	N	G	G	R	G	G	R	G	G	G	G	G	G	R	G	G	G
S1_33704553	C/T	1	33704553	C	C	N	C	C	C	C	Y	C	C	C	C	C	C	C	C	C	C	C	C	C	C	C	C	C	C	C	C	C	N	C	C	Y	Y	C	C	C	C	C	C	C	C	C	C	C	C
S1_33704573	C/T	1	33704573	C	C	N	C	Y	C	C	C	C	C	C	C	C	C	C	C	C	C	C	C	C	C	C	C	C	C	C	C	C	N	C	C	C	Y	C	C	C	Y	C	C	C	C	C	C	C	C
S1_34115335	G/A	1	34115335	N	G	G	G	N	G	G	G	G	G	G	G	G	G	G	G	G	R	N	G	G	G	G	G	G	G	G	G	G	G	G	N	N	G	G	G	G	G	G	G	G	G	G	N	N	G
S1_35188994	C/T	1	35188994	C	Y	C	C	C	C	C	C	C	C	C	C	C	C	C	C	C	C	C	C	C	Y	Y	C	C	C	Y	C	C	C	C	C	N	C	C	C	C	C	C	C	C	C	C	C	N	C
S1_36106695	T/C	1	36106695	T	N	T	T	T	T	T	T	T	T	T	T	Y	T	T	T	T	C	T	N	N	T	T	T	T	T	T	T	N	T	T	T	T	C	T	T	N	T	T	N	T	Y	T	T	T	T
S1_36106701	G/A	1	36106701	A	N	G	G	G	G	G	G	G	G	G	G	G	G	G	G	G	G	G	N	N	G	R	G	R	G	G	G	N	G	G	G	R	G	G	G	N	G	G	N	G	G	G	G	G	G
S1_36132469	A/T	1	36132469	A	A	A	A	A	A	A	A	A	A	A	A	A	A	A	A	W	A	A	A	A	A	A	A	A	A	A	A	A	A	W	A	A	W	A	A	A	W	A	A	W	A	A	A	A	A
S1_36132474	T/A	1	36132474	T	T	T	T	T	T	T	T	T	T	T	T	T	T	T	T	W	T	T	T	T	T	T	T	T	T	T	T	T	T	W	T	T	W	T	T	T	W	T	T	W	T	T	T	T	T
S1_36132488	T/A	1	36132488	T	T	T	T	T	W	T	T	T	T	T	T	T	T	W	T	T	T	T	T	W	W	W	T	W	W	T	T	T	T	T	T	T	T	T	T	T	W	T	T	T	T	W	T	T	T
S1_36636165	C/T	1	36636165	C	C	T	C	C	C	C	T	T	T	T	T	T	T	T	C	C	N	C	Y	N	N	C	C	C	C	Y	C	Y	C	Y	T	C	Y	C	C	Y	C	C	C	C	C	C	C	C	C
S1_39165504	G/A	1	39165504	G	N	G	G	G	G	G	G	R	R	G	R	G	N	A	R	R	G	G	G	G	G	R	G	G	G	R	G	G	G	G	N	G	G	N	G	G	G	G	G	G	G	G	N	G	G
S1_39739773	G/A	1	39739773	G	G	G	G	G	G	G	G	G	G	G	G	G	G	G	G	G	G	N	R	G	R	G	R	G	R	G	G	G	G	R	G	G	G	G	G	N	N	G	G	G	G	G	G	G	G
S1_39739796	C/T	1	39739796	C	C	C	C	C	C	C	C	C	C	C	C	C	Y	C	Y	C	C	N	C	C	C	C	C	C	C	C	Y	C	C	C	Y	C	C	C	C	N	N	C	C	C	C	C	C	C	C
S1_40079417	T/A	1	40079417	T	T	T	T	N	T	T	T	N	T	T	N	T	T	T	T	T	T	T	T	T	T	T	T	T	T	T	T	T	T	T	T	T	N	T	T	N	T	T	T	T	T	T	T	T	T
S1_40079424	C/T	1	40079424	C	C	C	C	N	C	C	C	N	C	C	N	C	C	C	C	C	C	C	C	C	C	C	C	C	C	C	C	C	C	C	C	C	N	C	C	N	C	C	C	C	C	C	C	C	C
S1_40581299	A/G	1	40581299	A	A	G	G	G	G	G	A	A	A	A	A	A	A	A	A	A	G	G	G	G	A	G	A	G	G	G	G	G	A	G	G	G	G	G	G	A	A	A	A	A	A	N	A	A	N
S1_40968137	A/C	1	40968137	A	A	C	C	N	C	C	A	A	A	A	A	A	A	A	A	A	A	A	A	C	C	C	C	C	C	C	C	C	A	C	C	C	C	A	M	A	A	A	A	A	A	A	A	A	A
S1_41394897	C/G	1	41394897	C	S	C	C	C	C	C	C	C	C	C	C	C	C	S	S	C	C	C	C	C	S	C	C	C	C	S	C	C	C	C	S	C	S	C	C	C	S	S	C	C	C	S	C	C	S
S1_41394909	G/A	1	41394909	G	G	R	G	G	G	G	G	G	R	G	G	G	R	R	G	G	R	G	R	G	R	G	G	G	G	G	G	G	R	G	G	G	G	G	G	R	G	G	R	G	G	G	G	G	G
S1_41394911	C/A	1	41394911	C	C	C	M	M	M	C	C	C	C	M	C	M	M	M	C	C	C	C	C	C	C	C	C	M	C	M	M	C	C	C	M	C	C	C	C	C	C	C	C	C	C	C	C	C	C
S1_41394914	C/T	1	41394914	C	Y	C	C	C	C	C	C	C	C	C	C	C	C	Y	Y	C	Y	C	C	C	Y	C	C	C	Y	Y	C	C	C	C	Y	C	Y	C	Y	C	Y	Y	C	C	C	Y	C	C	Y
S1_41394921	C/T	1	41394921	C	Y	C	Y	C	C	C	C	C	C	C	Y	C	C	C	Y	C	Y	C	C	C	C	Y	C	C	Y	C	C	C	C	C	C	C	C	C	Y	C	C	Y	C	C	C	C	Y	C	C
S1_41394930	G/A	1	41394930	G	G	G	R	R	R	G	G	G	G	R	G	R	R	R	G	G	G	G	G	G	G	G	G	R	G	R	R	G	G	G	R	G	G	G	G	G	G	G	G	G	G	G	G	G	G
S1_41394931	G/A	1	41394931	G	G	G	R	R	R	G	G	G	G	R	G	R	R	R	G	G	G	G	G	G	G	G	G	R	G	R	R	G	G	G	R	G	G	G	G	G	G	G	G	G	G	G	G	G	G
S1_41394934	C/G	1	41394934	C	S	C	C	C	C	S	C	C	C	C	C	C	C	S	S	C	C	C	C	C	S	C	C	C	C	S	C	C	C	C	S	C	S	C	C	C	S	S	C	C	C	S	C	C	S
S1_41904868	C/A	1	41904868	C	C	C	A	A	A	A	A	A	A	A	A	A	A	A	C	C	C	C	C	C	C	C	A	C	C	M	C	A	C	A	N	A	C	C	C	C	C	C	C	C	C	C	C	C	C
S1_42066775	A/G	1	42066775	A	A	A	A	A	A	A	A	A	A	A	A	A	A	A	A	A	N	A	A	A	A	A	A	A	N	A	A	A	G	A	A	A	A	A	A	N	N	A	A	A	A	A	A	A	A
S1_43602935	G/T	1	43602935	G	G	K	K	G	G	G	G	G	K	K	G	G	G	G	K	G	G	G	G	G	G	G	K	G	G	G	G	G	G	G	G	N	G	K	G	G	G	G	G	G	G	G	G	G	K
S1_43602955	A/C	1	43602955	A	A	A	M	A	M	A	A	A	M	A	A	A	A	A	A	A	A	A	A	M	A	A	A	A	A	A	A	A	A	A	M	N	M	A	M	A	A	A	M	A	A	A	M	A	A
S1_44039636	C/T	1	44039636	C	C	C	C	C	C	C	C	C	Y	C	C	C	Y	C	C	C	C	N	C	C	C	C	C	C	C	C	Y	Y	C	Y	Y	Y	C	C	C	C	C	C	C	C	C	C	Y	C	C
S1_44114906	G/C	1	44114906	S	G	G	S	G	S	S	G	G	G	G	G	G	G	G	G	G	G	G	G	G	S	S	G	G	G	S	G	G	G	G	G	G	G	G	G	G	G	G	G	G	G	G	G	G	G
S1_45117007	A/G	1	45117007	A	A	A	A	A	A	A	A	G	A	R	G	A	N	A	N	N	A	G	A	R	A	R	R	A	A	A	A	A	N	A	N	N	G	A	A	A	N	A	A	A	A	N	A	N	A
S1_45839426	A/G	1	45839426	A	A	A	R	A	A	A	A	A	A	A	A	A	A	R	A	A	A	A	R	A	R	R	A	A	A	A	A	A	A	A	A	N	A	A	A	A	A	A	A	A	A	N	R	A	R
S1_45839501	G/A	1	45839501	G	G	G	G	G	G	G	R	R	R	G	G	R	R	G	G	G	G	G	G	R	G	G	G	R	G	G	R	G	G	G	G	G	G	G	G	R	G	G	G	G	R	G	R	G	R
S1_46047926	G/A	1	46047926	G	G	R	G	G	G	G	G	G	G	G	G	R	G	G	G	G	R	G	G	G	G	R	G	G	G	R	G	G	R	G	R	G	G	G	G	G	R	G	G	G	G	G	G	G	G
S1_46047931	C/G	1	46047931	C	C	C	C	C	C	C	C	C	C	C	C	C	C	C	C	C	C	C	S	C	S	C	C	S	C	C	C	C	C	C	S	S	C	C	S	C	C	C	S	C	S	C	C	C	C
S1_46047954	C/A	1	46047954	C	C	M	C	C	C	C	C	C	C	C	C	M	C	C	C	C	M	C	C	C	C	M	C	C	C	M	C	C	M	C	M	C	C	C	C	C	M	C	C	C	C	C	C	C	C
S1_46047955	C/G	1	46047955	C	C	C	C	C	C	S	C	S	S	C	C	S	C	C	C	C	S	C	C	C	C	C	S	C	C	C	S	C	C	S	C	C	C	C	C	C	C	C	C	C	C	S	C	C	S
S1_46047957	G/A	1	46047957	G	G	R	G	G	G	G	G	G	G	G	G	R	G	G	G	G	R	G	G	G	G	R	G	G	G	R	G	G	R	G	R	G	G	G	G	G	R	G	G	G	G	G	G	G	G
S1_46807957	A/C	1	46807957	A	A	A	C	C	C	C	A	A	A	A	A	A	A	A	A	A	A	A	N	A	C	A	A	C	C	A	N	A	C	M	A	A	A	A	A	M	A	A	C	C	A	A	N	A	A
S1_46903181	T/C	1	46903181	T	T	C	C	N	C	C	C	C	C	C	C	C	T	T	T	T	N	N	C	T	N	T	T	N	T	N	T	T	C	C	T	N	T	T	T	C	Y	T	C	C	T	T	T	T	C
S1_47693492	C/T	1	47693492	C	C	C	C	C	C	C	T	T	T	T	T	T	C	C	C	C	Y	C	N	C	T	C	C	T	T	Y	C	N	C	T	C	C	C	C	C	Y	C	C	C	C	C	N	C	C	C
S1_47695064	A/G	1	47695064	A	A	G	G	G	G	G	G	N	G	G	G	G	A	A	A	R	A	N	G	A	G	A	A	G	R	R	A	N	G	G	A	A	A	A	A	G	R	A	G	G	A	N	A	A	R
S1_47695078	G/C	1	47695078	G	G	C	C	C	C	C	C	N	C	C	C	C	G	G	G	S	G	N	G	G	C	G	G	C	S	S	G	N	C	C	G	G	G	G	G	C	S	G	C	C	G	N	G	G	S
S1_47760501	C/T	1	47760501	Y	C	N	Y	C	Y	Y	C	C	Y	C	C	C	C	C	C	C	C	C	Y	C	C	C	Y	C	C	C	C	C	C	Y	Y	C	N	C	C	N	Y	C	Y	C	Y	C	N	C	N
S1_48026843	C/T	1	48026843	T	T	T	C	C	C	C	C	C	C	C	C	C	C	C	C	C	T	T	T	T	Y	T	C	T	Y	T	T	T	C	T	T	T	T	C	C	C	C	C	C	C	C	C	C	C	C
S1_48159901	C/T	1	48159901	C	C	C	C	C	C	C	C	C	C	C	C	C	C	C	C	C	N	C	C	C	C	C	C	C	C	C	C	C	C	C	C	C	C	C	C	C	C	C	C	C	C	C	C	C	C
S1_48159934	T/G	1	48159934	T	T	T	T	T	T	T	T	T	T	T	T	T	T	T	T	T	N	T	T	T	T	T	T	T	T	T	T	T	T	T	T	T	T	T	T	T	T	T	T	T	T	T	T	T	T
S1_48159951	C/T	1	48159951	C	C	C	C	C	C	C	C	C	C	C	C	C	C	C	C	C	N	C	C	C	C	C	C	C	C	C	C	C	C	C	C	C	C	C	C	C	C	C	C	C	C	C	C	C	C
S1_48159953	G/T	1	48159953	G	G	G	G	G	G	G	G	G	G	G	G	G	G	G	G	G	N	G	G	G	G	G	G	G	G	G	G	G	G	G	G	G	G	G	G	G	G	G	G	G	G	G	G	G	G
S1_48355822	C/T	1	48355822	Y	C	C	C	Y	C	C	C	C	C	C	C	C	C	C	C	C	C	C	C	C	C	C	C	C	C	C	C	C	Y	C	C	C	C	C	Y	C	C	C	Y	C	C	C	C	Y	C
S1_48355825	A/T	1	48355825	W	A	A	A	W	A	A	A	A	A	A	A	A	A	A	A	A	A	A	A	A	A	A	A	A	A	A	A	A	W	A	A	A	A	A	W	A	A	A	W	A	A	A	A	W	A
S1_48355828	C/A	1	48355828	C	C	C	C	C	C	C	C	C	M	C	C	C	C	C	C	C	C	C	C	C	C	M	C	C	C	C	C	C	C	C	C	C	C	M	C	C	C	C	M	C	C	C	M	C	C
S1_48682286	T/A	1	48682286	T	T	T	T	T	T	T	T	T	T	T	T	T	T	T	T	T	T	T	W	A	T	T	T	T	T	T	T	T	T	T	T	T	T	T	T	T	T	T	T	T	T	T	T	T	T
S1_48685144	A/C	1	48685144	C	C	A	A	A	A	A	A	A	A	A	A	A	A	A	N	A	A	A	A	A	A	A	A	A	A	A	A	A	A	A	A	N	A	A	A	N	N	A	A	A	A	A	A	A	A
S1_48685241	G/T	1	48685241	G	G	G	G	G	G	G	G	G	G	G	G	G	K	T	T	T	G	G	N	G	G	G	G	G	G	G	G	G	T	K	G	G	G	G	G	K	T	T	T	T	T	T	T	T	T
S1_48959385	C/T	1	48959385	C	C	C	C	C	C	C	C	Y	C	C	Y	C	C	C	C	C	C	C	C	C	C	C	Y	C	C	C	C	C	N	C	C	N	C	C	C	C	C	C	C	Y	C	C	C	C	C
S1_48959398	G/A	1	48959398	G	G	G	G	G	G	G	G	G	G	G	G	G	G	G	G	G	G	G	R	G	G	G	G	G	G	G	G	G	N	G	G	N	G	G	G	R	G	R	G	G	G	G	G	G	R
S1_50134450	A/T	1	50134450	A	A	A	W	N	A	A	A	A	N	A	A	A	A	A	A	A	A	A	W	T	W	A	W	A	A	A	A	A	N	A	N	A	T	W	A	A	A	W	A	A	W	W	A	W	N
S1_50134457	C/T	1	50134457	C	C	C	Y	N	Y	C	C	C	N	Y	Y	C	C	T	C	C	C	C	C	C	C	C	C	C	Y	C	C	C	N	C	N	C	C	C	C	C	C	C	C	C	C	C	C	C	N
S1_50134470	G/A	1	50134470	G	G	G	G	N	G	G	G	G	N	G	G	G	G	G	G	G	G	G	R	G	G	G	G	G	G	G	G	G	N	G	N	G	G	G	G	G	A	G	G	G	G	G	G	R	N
S1_50134473	C/A	1	50134473	C	C	C	C	N	C	C	C	C	N	C	C	C	C	C	C	C	C	C	M	C	C	C	C	C	C	C	C	C	N	C	N	C	C	C	C	C	A	C	C	C	C	C	C	M	N
S1_50134476	G/A	1	50134476	R	G	G	G	N	G	G	R	G	N	G	R	R	G	G	R	G	G	A	G	G	R	G	G	G	G	R	G	G	N	G	N	G	G	G	R	G	G	G	G	G	G	R	R	G	N
S1_50134492	G/T	1	50134492	G	G	K	G	N	K	G	G	T	N	G	G	G	K	G	G	G	G	G	G	G	G	G	K	G	G	G	G	G	N	G	N	G	G	K	K	K	G	G	K	G	G	G	G	G	N
S1_50592102	G/A	1	50592102	G	G	G	G	G	G	G	G	G	G	G	G	G	G	G	G	G	A	G	R	G	A	G	R	G	G	A	A	A	G	A	G	G	N	A	A	G	G	A	G	G	R	A	G	G	G
S1_50600929	C/T	1	50600929	N	C	C	C	C	C	C	N	C	C	C	N	C	C	C	C	C	C	C	C	C	C	C	C	C	N	N	C	C	C	C	C	C	N	C	C	C	C	N	C	C	C	C	C	C	C
S1_50600938	C/T	1	50600938	N	C	C	C	C	C	C	N	C	Y	C	N	C	C	C	Y	C	Y	C	Y	C	C	Y	C	C	N	N	C	C	C	C	C	Y	N	Y	C	C	C	N	C	Y	Y	Y	Y	C	C
S1_50936545	C/T	1	50936545	C	C	T	C	C	C	C	C	C	C	C	C	C	C	C	C	C	C	C	C	C	C	C	C	C	C	C	C	C	C	C	C	C	C	C	C	C	C	C	C	C	C	C	C	C	C
S1_51905805	A/C	1	51905805	A	A	C	A	A	A	A	A	A	A	A	A	A	A	A	A	A	A	A	A	N	A	A	N	N	M	M	A	M	A	N	M	A	A	M	A	M	N	A	A	A	A	A	A	A	A
S1_51948513	C/G	1	51948513	C	C	C	C	C	C	C	C	C	C	C	C	C	C	C	C	C	C	C	C	N	C	C	C	C	C	C	C	N	N	C	C	N	N	C	C	C	C	C	C	C	C	C	C	C	C
S1_51948546	A/C	1	51948546	A	A	A	A	A	A	A	A	A	A	A	A	A	A	A	A	A	A	A	A	N	A	A	A	A	A	A	A	N	N	A	A	N	N	A	A	A	A	A	A	A	A	A	A	A	A
S1_53349896	G/T	1	53349896	K	K	G	G	G	G	G	G	G	G	G	G	G	G	G	G	G	G	G	G	G	G	G	G	K	G	K	K	K	G	G	G	K	K	K	T	G	G	G	G	G	G	G	G	G	G
S1_53443069	C/G	1	53443069	C	C	C	C	C	C	S	C	C	C	C	C	C	C	C	C	C	C	C	C	C	C	C	C	C	N	C	S	C	S	C	C	C	C	C	C	C	C	C	C	C	S	N	C	C	C
S1_53443091	G/A	1	53443091	G	G	G	G	G	G	G	G	G	G	G	G	G	G	G	G	G	G	G	G	G	G	G	G	G	N	G	G	G	G	G	G	G	G	G	G	G	G	G	G	G	G	N	G	G	G
S1_53443104	C/T	1	53443104	T	T	C	C	C	C	C	C	C	C	C	C	C	C	C	T	T	T	T	T	C	C	C	C	C	N	C	C	C	Y	Y	C	C	C	T	T	T	T	T	T	T	Y	N	T	T	T
S1_54257236	G/A	1	54257236	G	G	G	G	G	G	G	G	G	G	G	G	G	G	G	G	G	G	G	G	G	G	G	G	G	G	G	G	G	A	G	G	G	G	G	G	G	N	G	G	G	G	G	G	G	G
S1_54490795	T/A	1	54490795	N	T	N	W	N	T	T	T	T	T	W	T	T	T	T	W	T	T	N	T	T	T	T	W	T	T	N	T	T	T	W	T	T	T	T	N	W	N	T	W	T	W	T	T	T	W
S1_54490798	C/T	1	54490798	N	C	N	C	N	C	C	C	Y	C	C	C	C	C	C	C	C	C	N	C	C	C	C	C	Y	C	N	C	C	C	C	C	C	C	C	N	C	N	C	C	C	C	C	C	C	C
S1_55109040	G/A	1	55109040	G	G	N	G	G	G	G	G	G	G	G	G	G	G	N	N	G	G	G	G	N	G	G	G	G	G	G	G	G	G	R	G	G	N	G	G	G	N	G	G	G	G	G	G	G	G
S1_56233600	C/T	1	56233600	C	C	N	Y	C	C	C	C	C	C	Y	C	N	C	C	C	Y	C	C	C	C	C	C	C	C	C	C	N	Y	C	C	N	Y	C	C	C	N	C	C	C	C	C	C	C	C	N
S1_56381531	C/T	1	56381531	T	T	T	T	T	T	T	T	T	T	T	T	T	T	C	C	C	C	C	C	T	T	T	T	T	T	T	T	T	C	Y	T	T	T	C	C	C	C	C	C	C	C	C	C	C	C
S1_56887766	G/A	1	56887766	A	A	G	G	G	G	G	G	G	N	G	G	G	G	G	G	G	N	G	G	N	G	G	G	G	G	G	G	G	G	G	G	G	G	G	G	G	G	G	G	G	G	G	G	G	G
S1_57019350	G/A	1	57019350	G	G	G	G	G	G	G	G	G	G	G	G	G	G	G	G	G	G	A	G	G	A	R	G	A	R	A	G	G	G	G	G	G	G	G	G	A	A	A	G	R	G	A	A	G	G
S1_57875431	G/A	1	57875431	G	G	G	G	G	G	G	G	G	G	G	G	G	G	G	R	R	R	N	G	G	G	N	G	G	G	G	G	G	N	G	G	G	G	G	G	G	R	R	R	R	G	R	R	G	A
S1_57875434	C/A	1	57875434	C	C	C	C	C	C	C	C	C	C	C	C	C	C	C	C	C	C	N	M	M	C	N	C	M	C	C	M	C	N	C	C	C	C	C	C	C	C	C	C	C	C	C	C	C	C
S1_57875445	G/A	1	57875445	G	G	G	G	G	G	G	G	G	G	G	G	G	G	G	R	R	R	N	G	G	G	N	G	G	G	G	G	G	N	G	G	G	G	G	G	G	R	R	R	R	G	R	R	G	A
S1_57990068	G/C	1	57990068	G	G	G	G	G	G	G	G	G	G	G	G	G	C	C	C	C	G	G	G	G	G	G	G	G	G	G	N	G	G	G	G	G	G	G	G	S	N	C	G	G	C	C	G	C	G
S1_57990071	A/C	1	57990071	A	A	A	C	C	C	C	C	C	C	C	C	C	C	C	C	C	C	A	A	A	M	A	C	A	M	M	N	A	A	A	A	A	A	A	A	C	N	C	C	C	C	C	C	C	C
S1_57990097	G/A	1	57990097	G	G	G	G	G	G	G	G	G	G	G	G	G	G	G	G	G	G	G	G	G	G	G	G	G	G	G	N	G	G	G	G	G	G	G	G	G	N	G	G	G	G	G	G	G	G
S1_57990113	A/G	1	57990113	A	A	A	A	A	A	A	A	A	A	A	A	A	G	G	G	G	A	A	A	A	A	A	A	A	A	A	A	A	A	A	A	A	A	A	A	R	G	G	A	A	G	G	A	G	A
S1_57990144	A/C	1	57990144	A	A	M	C	C	C	C	C	C	C	C	C	C	A	A	A	A	M	A	A	A	M	A	M	M	A	M	C	M	A	A	A	A	A	A	A	M	A	A	C	C	A	A	C	A	C
S1_57990145	T/C	1	57990145	T	T	Y	C	C	C	C	C	C	C	C	C	C	C	C	C	C	Y	T	T	T	Y	T	Y	Y	T	Y	C	Y	T	T	T	T	T	T	T	C	C	C	C	C	C	C	C	C	C
S1_57990149	G/A	1	57990149	G	G	G	G	G	G	G	G	G	G	G	G	G	A	A	A	A	G	G	G	G	G	G	G	G	G	G	G	G	G	G	G	G	G	G	G	R	A	A	G	G	A	A	G	A	G
S1_57990170	C/T	1	57990170	C	C	Y	T	T	T	T	T	T	T	T	T	T	T	T	T	T	Y	C	C	C	Y	C	Y	Y	C	Y	T	Y	C	C	C	C	C	C	C	T	T	T	T	T	T	T	T	T	T
S1_59240760	G/A	1	59240760	G	G	A	R	A	R	R	N	G	N	G	G	G	N	G	G	G	G	G	G	G	G	A	A	A	G	G	G	G	R	G	G	G	G	G	N	N	G	G	G	G	N	G	G	G	G
S1_59240790	A/G	1	59240790	A	A	A	A	A	A	A	N	A	N	A	A	A	N	A	A	A	A	A	A	A	A	G	G	G	A	A	A	A	A	A	A	A	A	A	N	N	A	A	A	A	N	A	A	A	A
S1_60005400	A/T	1	60005400	A	A	T	N	N	N	N	A	A	A	A	T	A	A	A	A	A	A	A	T	N	N	N	A	N	A	A	A	T	N	A	A	A	A	T	A	A	A	A	N	N	A	A	A	A	A
S1_60009957	G/A	1	60009957	G	G	A	N	N	N	N	G	G	G	G	A	G	G	G	G	G	G	R	A	N	N	N	G	N	N	G	G	A	N	G	G	G	G	A	G	G	G	G	N	N	G	G	G	G	G
S1_60229019	G/A	1	60229019	R	G	G	G	G	R	G	G	G	G	G	G	R	G	R	G	G	G	G	R	G	G	G	R	N	G	G	R	G	N	G	G	G	G	R	G	G	G	G	R	G	R	G	G	G	G
S1_60229024	C/T	1	60229024	Y	C	C	C	C	C	C	Y	C	C	C	C	C	C	C	C	Y	C	Y	C	C	C	C	C	N	C	C	C	C	N	Y	C	C	C	Y	Y	C	C	C	C	C	C	C	C	Y	C
S1_60229032	G/A	1	60229032	R	G	G	G	G	R	G	G	G	G	G	G	R	G	R	G	G	G	G	R	G	G	G	R	N	G	G	R	G	N	G	G	G	G	R	G	G	G	G	R	G	R	G	G	G	G
S1_60229067	T/C	1	60229067	T	T	T	T	T	T	T	T	T	T	T	T	T	Y	Y	T	T	T	T	T	T	T	Y	Y	Y	Y	Y	T	T	T	T	Y	Y	T	Y	T	T	T	T	T	T	T	T	T	Y	T
S1_60229090	A/T	1	60229090	A	A	A	W	W	W	A	A	A	A	A	A	A	A	A	A	A	A	A	A	A	A	A	A	A	A	A	W	W	A	A	A	A	A	A	A	A	A	A	W	A	A	A	A	A	A
S1_60489441	A/G	1	60489441	A	A	R	A	A	A	A	A	A	A	A	A	A	N	A	A	A	N	A	A	A	A	A	A	A	A	A	A	A	A	N	A	A	A	A	A	A	A	A	A	A	A	A	A	A	A
S1_60633482	A/G	1	60633482	A	A	N	A	A	A	A	A	R	A	R	A	N	A	A	R	A	A	A	A	A	A	G	A	G	A	N	A	A	A	A	N	A	N	R	G	N	A	N	A	A	R	N	A	A	A
S1_60702889	G/A	1	60702889	G	G	G	G	G	G	G	G	G	G	G	R	G	G	G	G	G	R	G	G	G	G	G	G	R	G	G	G	G	G	G	G	G	R	G	G	G	G	R	G	R	G	G	G	R	G
S1_61926722	G/A	1	61926722	G	G	N	G	G	G	G	A	A	A	N	A	A	A	A	G	G	N	G	G	N	G	G	G	G	G	G	G	G	G	G	G	N	G	G	G	G	G	G	G	G	G	G	G	G	G
S1_63108029	C/T	1	63108029	C	C	C	C	C	C	C	C	C	C	C	C	C	C	C	C	N	C	C	C	C	C	C	N	C	N	C	C	C	C	C	C	N	C	C	C	N	N	C	C	N	C	C	C	C	C
S1_63131250	C/G	1	63131250	G	G	G	G	G	G	G	N	N	N	N	N	N	C	C	C	C	G	G	G	C	C	G	C	G	S	G	G	G	C	S	G	G	G	G	G	S	C	C	C	C	C	C	C	C	C
S1_63596472	C/T	1	63596472	C	C	Y	C	C	C	C	C	C	C	C	C	C	C	Y	C	C	C	C	C	Y	C	C	N	C	C	C	C	C	C	C	C	C	C	C	C	N	N	C	C	Y	C	C	C	N	N
S1_63596474	G/A	1	63596474	G	G	G	G	G	R	G	G	G	G	G	R	R	R	G	G	G	R	G	G	G	G	G	N	G	R	G	G	G	G	R	G	G	G	G	G	N	N	R	G	G	G	G	G	N	N
S1_63596480	G/A	1	63596480	G	G	G	G	G	R	G	G	G	G	G	R	R	R	G	G	G	R	G	G	G	G	G	N	G	R	G	G	G	G	R	G	G	G	G	G	N	N	R	G	G	G	G	G	N	N
S1_63612807	A/G	1	63612807	A	A	A	A	A	A	A	A	A	A	A	A	A	A	A	A	A	A	A	A	A	N	A	A	A	A	A	N	A	A	A	A	N	A	A	A	A	A	A	A	A	A	A	A	A	A
S1_63612816	G/C	1	63612816	G	G	G	G	G	G	G	G	G	G	G	G	G	G	G	G	G	G	G	G	G	N	G	G	G	G	G	N	G	G	G	G	N	G	G	G	G	G	G	G	G	G	G	G	G	G
S1_63612826	A/G	1	63612826	A	A	A	A	A	A	A	A	A	A	A	A	A	A	A	A	A	A	A	A	A	N	A	A	A	A	A	N	A	A	A	A	N	A	A	A	A	A	A	A	A	A	A	A	A	A
S1_63682544	T/C	1	63682544	T	T	T	T	T	T	T	T	T	T	T	T	T	T	T	T	T	T	T	T	T	T	T	T	T	T	Y	T	T	T	T	T	T	T	T	T	N	T	T	T	T	T	T	T	T	T
S1_65150144	C/T	1	65150144	C	C	C	T	T	T	T	C	C	C	C	C	C	C	C	C	C	C	C	C	C	C	Y	Y	C	C	C	C	C	C	C	C	C	C	C	C	C	C	C	C	C	C	C	C	C	C
S1_67020631	G/A	1	67020631	G	G	R	G	N	G	G	G	G	G	G	G	G	G	N	G	G	G	G	G	R	G	R	G	R	R	G	G	G	N	N	G	G	G	G	G	G	G	G	G	G	G	N	N	G	G
S1_67020656	A/G	1	67020656	A	A	R	A	N	A	A	A	A	A	A	A	A	A	N	A	A	A	A	A	R	A	R	A	R	R	A	A	A	N	N	A	A	A	A	A	A	A	A	A	A	A	N	N	A	A
S1_67093888	A/G	1	67093888	A	A	N	A	A	A	R	A	R	A	R	A	A	N	A	A	A	A	R	A	A	N	A	N	A	R	N	A	A	A	A	A	A	N	A	R	A	A	A	A	R	R	N	A	A	A
S1_67423774	G/A	1	67423774	G	G	G	R	G	R	G	G	G	G	G	G	G	R	G	G	R	G	R	G	G	G	G	G	G	G	G	G	G	G	R	G	G	G	G	G	G	G	G	G	G	G	G	G	G	G
S1_67906752	G/A	1	67906752	G	R	G	G	R	G	G	G	G	G	G	G	G	G	G	G	G	G	N	G	G	G	G	G	N	G	G	G	G	A	G	G	G	G	G	R	G	G	G	G	R	G	G	G	G	G
S1_68846106	G/T	1	68846106	G	G	N	G	G	G	G	G	G	G	N	G	G	T	T	T	T	T	G	N	G	G	N	N	G	N	G	N	G	N	N	N	G	G	G	G	G	G	T	G	G	T	T	G	T	G
S1_69008628	A/G	1	69008628	A	A	G	A	A	A	A	A	A	A	A	A	A	A	A	A	A	A	A	A	A	A	A	A	A	A	A	A	A	A	A	A	A	A	A	A	A	A	A	A	A	A	A	A	A	A
S1_70320997	C/G	1	70320997	C	C	C	C	C	C	C	C	C	C	C	C	C	C	C	C	C	C	C	C	C	C	C	C	C	C	C	C	S	C	C	S	C	C	C	C	C	C	S	C	C	C	C	C	S	C
S1_70696954	T/A	1	70696954	T	T	N	T	T	T	T	T	T	T	T	T	T	T	T	T	T	T	T	W	T	T	T	T	N	W	W	A	N	T	T	T	T	T	N	T	W	N	T	T	T	T	T	T	T	N
S1_70696961	C/A	1	70696961	C	C	N	A	A	A	A	C	C	C	C	A	C	C	C	C	C	C	C	A	C	C	C	C	N	M	M	A	N	A	M	C	C	C	N	C	M	N	C	A	A	C	C	C	C	N
S1_70696970	C/T	1	70696970	C	C	N	C	C	C	C	C	C	C	C	C	C	C	C	C	C	C	C	T	C	C	C	C	N	Y	Y	T	N	C	C	C	C	C	N	C	Y	N	C	C	C	C	C	C	C	N
S1_70788602	G/T	1	70788602	T	T	N	T	T	T	T	T	T	T	T	T	T	T	T	T	T	N	N	K	N	T	T	T	T	T	G	N	G	G	G	G	G	G	G	G	K	T	G	T	K	N	G	G	T	T
S1_70788615	G/A	1	70788615	A	A	N	A	A	A	A	A	A	A	A	A	A	A	A	A	A	N	N	R	N	A	A	A	A	A	G	N	G	G	G	G	G	G	G	G	R	A	G	A	R	N	G	G	A	A
S1_70788640	G/A	1	70788640	G	G	N	G	G	G	G	G	G	G	G	G	G	G	G	G	G	N	N	R	N	G	G	G	G	G	A	N	A	A	A	A	A	A	A	A	R	G	A	G	R	N	A	A	G	G
S1_71704730	G/A	1	71704730	G	G	R	G	G	R	G	G	G	G	G	R	G	G	G	G	G	G	G	G	G	G	G	G	G	R	G	G	G	R	R	G	N	G	G	A	R	G	R	G	N	G	G	G	G	G
S1_71704785	G/T	1	71704785	G	G	G	G	G	G	G	G	G	G	G	G	G	K	T	G	G	G	G	G	K	G	G	K	G	G	G	G	G	G	G	G	N	G	G	G	G	G	G	G	N	G	K	G	G	T
S1_73029468	T/C	1	73029468	T	T	Y	Y	Y	T	Y	T	T	T	T	T	T	T	T	T	Y	T	T	T	Y	T	T	T	Y	T	Y	Y	T	T	T	Y	T	T	T	T	T	T	T	T	T	T	T	T	T	Y
S1_73199918	A/T	1	73199918	A	A	A	A	A	A	W	W	A	A	A	A	W	A	A	A	A	A	A	A	A	W	A	A	A	A	A	A	A	N	A	A	A	A	W	A	N	A	W	A	A	A	A	A	A	A
S1_73199924	C/T	1	73199924	C	C	C	C	C	C	Y	Y	C	C	C	C	Y	C	C	C	C	C	C	C	C	Y	C	C	C	C	C	C	C	N	C	C	C	C	Y	Y	N	C	Y	C	C	C	C	C	C	C
S1_73199934	A/G	1	73199934	A	A	A	A	A	A	R	R	A	A	A	A	R	A	A	A	A	A	A	A	A	R	A	A	A	A	A	A	A	N	A	A	A	A	R	A	N	A	R	A	A	A	A	A	A	A
S1_73362853	C/T	1	73362853	C	C	C	T	T	T	T	T	T	T	T	T	T	T	T	C	C	C	C	Y	C	C	Y	T	C	T	Y	C	Y	C	T	T	T	Y	C	C	C	C	C	C	C	C	C	C	C	C
S1_73364380	T/C	1	73364380	T	T	T	C	C	C	C	N	C	C	C	C	C	C	C	T	T	T	T	Y	T	T	T	C	T	N	C	C	C	N	T	N	C	Y	T	T	T	T	T	T	T	T	N	T	T	T
S1_74135758	C/T	1	74135758	Y	C	Y	Y	C	Y	C	C	T	C	C	C	N	C	C	Y	T	N	C	Y	C	C	T	C	Y	C	C	Y	C	C	N	C	C	C	C	Y	C	C	C	N	N	C	C	C	C	C
S1_74135774	A/G	1	74135774	R	A	R	R	A	R	A	A	G	A	A	A	N	A	A	R	G	N	A	R	A	A	G	A	R	A	A	R	A	A	N	A	A	A	A	R	A	A	A	N	N	A	A	A	A	A
S1_74212063	T/A	1	74212063	N	T	A	T	T	T	N	T	T	T	T	T	T	T	T	T	T	T	N	W	T	T	N	W	W	T	T	T	T	T	T	T	T	T	T	A	T	T	T	W	T	W	T	N	T	N
S1_74219564	T/C	1	74219564	N	N	T	N	N	N	N	T	T	T	T	T	T	T	T	T	T	T	T	C	T	C	Y	T	C	C	Y	C	T	N	T	T	Y	N	T	Y	N	T	T	N	N	T	T	T	T	T
S1_74219585	C/T	1	74219585	N	N	C	N	N	N	N	C	C	C	C	C	C	C	C	C	C	C	C	T	C	C	C	C	C	Y	Y	T	C	N	C	C	C	N	C	Y	N	C	C	N	N	C	C	C	C	C
S1_75501366	C/T	1	75501366	C	C	C	C	C	Y	C	C	C	C	C	C	C	C	C	Y	C	Y	Y	C	C	C	C	Y	C	C	C	C	C	C	C	Y	C	C	C	C	C	C	Y	C	C	C	Y	C	C	C
S1_76550909	G/A	1	76550909	G	G	G	R	G	R	G	G	G	R	R	G	G	R	R	G	R	G	G	G	R	G	R	G	R	G	G	G	G	G	G	G	G	G	G	G	G	G	G	G	G	R	G	G	G	G
S1_76550965	C/G	1	76550965	C	C	C	S	C	S	C	C	C	S	S	C	C	S	S	C	S	C	C	C	S	C	S	C	S	C	C	C	C	C	C	C	C	C	C	C	C	C	C	C	C	S	C	C	C	C
S1_76561755	C/A	1	76561755	C	C	A	C	C	C	C	C	C	C	C	C	C	C	C	N	N	C	N	C	C	C	C	C	C	C	N	N	N	C	C	C	C	C	C	C	C	C	C	C	C	C	C	C	N	N
S1_77117549	T/C	1	77117549	T	T	C	T	T	T	T	T	T	T	T	T	T	T	T	T	T	T	N	C	T	T	T	T	T	T	C	C	T	T	T	T	N	N	T	T	T	T	T	T	T	T	T	T	T	T
S1_77118279	C/A	1	77118279	C	C	C	C	C	M	C	C	C	M	C	C	C	M	C	C	C	C	C	M	C	C	C	C	C	C	C	C	C	C	C	C	C	C	C	C	C	C	C	M	C	C	M	C	C	C
S1_77118558	C/T	1	77118558	C	C	T	C	C	C	C	C	C	C	C	N	C	C	C	C	C	C	T	T	C	C	C	C	C	C	Y	T	C	C	C	C	N	C	C	C	C	C	C	C	C	C	C	C	C	C
S1_77118564	C/A	1	77118564	C	C	A	C	C	C	C	C	C	C	C	N	C	C	C	C	C	C	A	A	C	C	C	C	C	C	M	A	C	C	C	C	N	C	C	C	C	C	C	C	C	C	C	C	C	C
S1_77119818	C/G	1	77119818	C	C	G	C	N	C	C	C	C	N	N	C	C	N	C	C	C	C	N	G	C	C	N	C	C	C	N	G	C	C	C	N	C	N	C	C	C	C	C	C	C	C	C	C	C	C
S1_77120415	A/G	1	77120415	A	A	G	A	A	A	A	N	A	N	A	N	N	A	A	A	A	A	G	G	A	A	A	A	A	A	R	G	A	A	A	N	A	A	A	A	A	A	A	A	A	A	A	A	A	A
S1_77344880	A/G	1	77344880	A	A	A	G	N	G	G	A	A	A	A	A	A	A	A	A	A	A	A	A	G	N	G	G	N	A	R	A	A	N	N	A	A	A	A	A	G	A	A	G	G	A	A	A	A	N
S1_77746532	A/G	1	77746532	A	A	A	R	A	A	R	R	R	R	A	A	A	A	A	R	A	A	A	A	A	R	A	A	A	N	N	A	R	A	A	A	A	A	N	A	A	N	A	N	A	A	A	A	A	N
S1_77919829	T/A	1	77919829	W	T	T	T	T	T	N	T	T	T	T	T	T	T	T	T	T	T	T	T	T	T	T	T	T	T	T	T	T	T	T	T	T	T	T	T	N	T	T	T	T	T	T	T	N	T
S1_77926461	C/T	1	77926461	C	C	C	C	C	C	C	C	C	C	C	C	N	C	C	C	N	C	T	C	C	T	Y	C	T	T	Y	N	C	C	T	C	C	C	C	C	T	N	T	C	N	C	T	T	C	N
S1_78265272	C/T	1	78265272	N	C	C	C	C	C	C	C	C	C	Y	C	C	C	C	C	Y	N	C	C	Y	C	Y	C	C	T	C	C	C	C	C	N	C	N	C	N	C	C	Y	C	C	Y	Y	T	C	C
S1_78265293	C/T	1	78265293	N	T	C	C	C	C	T	C	C	C	C	C	C	Y	C	C	C	N	C	C	C	C	C	C	Y	C	C	C	C	Y	C	N	Y	N	C	N	Y	C	C	C	C	C	C	C	C	C
S1_78265303	C/T	1	78265303	N	C	C	C	C	C	C	C	C	C	C	C	C	C	C	C	C	N	C	C	C	C	C	C	Y	C	C	Y	C	C	C	N	C	N	C	N	C	C	C	C	C	C	C	C	C	C
S1_78420719	G/T	1	78420719	G	G	G	G	G	G	K	G	G	G	G	G	G	K	G	G	G	K	G	G	G	G	G	G	G	G	G	K	G	G	G	G	G	G	G	G	G	G	G	G	G	G	G	G	G	G
S1_78420738	G/A	1	78420738	R	G	G	G	G	G	G	R	G	G	G	R	G	G	G	G	G	G	G	G	G	G	G	G	G	G	G	G	G	G	G	G	G	G	G	R	G	G	G	G	G	G	G	G	G	G
S1_78420745	C/T	1	78420745	C	C	C	C	C	C	C	C	C	C	C	C	C	C	C	C	C	C	C	Y	C	C	Y	C	C	C	Y	C	Y	C	C	Y	C	Y	C	C	C	C	C	Y	C	C	C	C	C	C
S1_78420746	G/A	1	78420746	R	G	G	G	G	R	G	G	G	G	R	G	G	G	G	R	G	R	G	G	G	G	G	G	G	R	G	G	G	G	G	G	G	G	G	G	G	G	G	G	G	G	G	G	G	G
S1_78424012	C/T	1	78424012	Y	Y	C	C	C	C	C	C	C	C	C	C	C	C	Y	C	C	C	C	C	C	C	Y	Y	Y	C	C	Y	C	C	C	Y	C	Y	C	C	C	C	C	Y	C	Y	C	C	C	N
S1_78424013	C/T	1	78424013	C	Y	Y	Y	C	C	C	C	C	C	C	C	C	Y	C	C	Y	C	C	C	C	C	Y	C	Y	C	C	C	C	C	C	C	C	C	Y	C	C	C	C	C	C	C	C	C	C	N
S1_78424034	G/C	1	78424034	S	G	G	G	G	G	G	G	G	G	G	G	G	G	S	G	G	G	G	S	G	G	G	G	G	G	G	G	G	G	G	G	G	G	S	G	G	G	G	G	G	G	G	S	S	N
S1_78424039	G/A	1	78424039	R	G	G	R	G	G	G	R	G	G	G	G	G	G	G	G	R	G	G	G	G	R	R	G	G	G	G	G	G	G	G	G	G	G	G	G	G	G	G	G	G	G	G	G	G	N
S1_78424051	G/A	1	78424051	G	G	G	R	G	G	G	G	G	G	G	G	G	G	R	G	G	G	G	R	R	G	G	G	G	G	G	R	R	G	G	G	G	G	G	G	G	G	R	R	R	G	R	G	G	N
S1_78569817	T/C	1	78569817	T	Y	T	T	T	T	T	T	T	T	T	T	T	T	Y	T	T	Y	T	T	T	T	T	T	T	T	T	Y	T	T	T	T	T	T	T	T	Y	T	T	T	T	Y	T	T	T	T
S1_78569826	A/G	1	78569826	A	A	A	A	A	A	A	A	A	A	A	A	A	R	R	A	A	A	A	R	A	A	A	A	A	A	A	A	A	A	A	A	A	A	A	A	R	R	A	A	A	R	A	A	R	A
S1_78569829	T/A	1	78569829	W	T	T	W	T	W	W	T	T	W	T	T	T	T	T	T	W	T	T	T	W	T	W	T	T	T	W	W	T	T	W	W	T	W	T	T	T	T	W	W	W	W	T	T	W	T
S1_78569840	C/T	1	78569840	C	C	C	Y	C	Y	C	Y	C	C	Y	C	C	C	C	C	Y	C	C	C	C	Y	C	C	C	C	C	C	C	Y	Y	C	C	C	C	C	C	C	C	C	Y	C	Y	Y	C	Y
S1_78786657	T/C	1	78786657	T	T	T	T	N	T	N	T	T	C	T	T	Y	C	N	T	T	T	T	T	T	T	T	T	T	T	N	T	T	T	T	T	T	N	T	N	N	T	T	T	N	T	Y	N	T	Y
S1_78786681	A/G	1	78786681	A	A	A	A	N	A	N	A	A	G	A	A	R	G	N	A	A	A	A	A	A	A	A	A	A	A	N	A	A	A	A	A	A	N	A	N	N	A	A	A	N	A	R	N	A	R
S1_79279848	C/T	1	79279848	C	C	C	C	N	C	Y	C	C	C	C	C	C	C	C	Y	C	C	C	Y	C	C	C	Y	C	C	C	C	C	C	C	C	Y	C	C	C	C	C	C	C	C	C	Y	C	C	C
S1_79657945	G/A	1	79657945	N	A	G	G	G	G	N	G	G	G	G	G	G	G	N	G	G	N	G	R	N	A	G	A	G	G	G	G	G	G	G	G	G	G	G	G	N	G	G	G	G	G	G	N	G	G
S1_79657948	C/T	1	79657948	N	T	C	C	C	C	N	C	C	C	C	C	C	C	N	C	C	N	C	Y	N	T	C	T	C	C	C	C	C	C	C	C	C	C	C	C	N	C	C	C	C	C	C	N	C	C
S1_79998770	C/A	1	79998770	C	C	C	C	M	M	C	C	C	C	C	C	M	C	C	M	M	C	C	M	C	C	M	M	C	C	M	M	C	C	C	C	C	C	C	M	C	M	C	M	C	M	C	M	C	C
S1_80328622	T/C	1	80328622	T	T	C	T	T	T	T	T	T	T	T	T	T	T	T	T	T	T	T	T	T	C	C	T	C	Y	T	T	T	T	T	T	T	T	T	Y	C	T	C	T	Y	T	C	C	N	T
S1_80746283	C/T	1	80746283	T	T	C	C	C	C	C	C	C	C	C	C	C	C	C	C	C	C	C	C	C	N	C	C	N	C	C	C	C	C	C	C	N	C	C	C	C	N	C	C	C	C	N	C	C	C
S1_81016632	C/T	1	81016632	C	C	T	C	C	Y	C	C	C	C	C	C	C	C	C	C	C	C	C	C	N	C	C	C	C	C	C	C	C	C	C	C	C	C	C	C	C	C	C	C	C	C	C	C	C	C
S1_81016644	A/T	1	81016644	A	A	A	A	A	A	A	A	A	A	A	A	A	A	A	A	A	A	A	A	N	T	W	A	T	W	T	A	A	A	W	A	A	A	A	A	W	W	W	A	W	A	W	W	A	A
S1_81154095	G/T	1	81154095	G	G	G	N	N	N	N	T	T	T	T	G	T	T	T	T	T	N	T	G	N	N	N	N	N	G	G	G	G	N	G	G	G	G	G	G	K	T	T	N	N	T	T	T	T	T
S1_81303044	A/C	1	81303044	M	A	A	A	A	A	A	A	A	A	A	A	A	A	A	A	N	A	A	A	A	A	A	A	A	A	A	A	A	N	A	A	A	A	A	A	A	N	A	M	A	A	A	N	M	A
S1_81303050	T/C	1	81303050	T	T	Y	T	Y	T	T	Y	T	T	T	Y	T	T	Y	T	N	T	T	T	C	T	T	T	T	T	T	T	T	N	T	Y	T	Y	Y	T	T	N	T	Y	T	T	T	N	Y	T
S1_81303062	G/T	1	81303062	G	G	K	G	K	G	G	K	G	G	G	K	G	G	K	G	N	G	G	G	T	G	G	G	G	G	G	G	G	N	G	K	G	K	K	G	G	N	G	K	G	G	G	N	K	G
S1_81303076	G/T	1	81303076	G	G	K	G	K	G	G	K	G	G	G	K	G	G	K	G	N	G	G	G	T	G	G	G	G	G	G	G	G	N	G	K	G	K	K	G	G	N	G	K	G	G	G	N	K	G
S1_81303082	G/A	1	81303082	G	G	G	R	R	G	R	G	G	R	G	G	G	G	G	G	N	G	G	G	G	G	G	G	G	G	G	G	R	N	G	R	G	G	R	G	G	N	G	G	G	G	G	N	G	G
S1_81303083	C/T	1	81303083	C	C	C	Y	Y	C	Y	C	C	Y	C	C	C	C	C	C	N	C	C	C	C	C	C	C	C	C	C	C	Y	N	C	Y	C	C	Y	C	C	N	C	C	C	C	C	N	C	C
S1_81379555	C/T	1	81379555	C	C	C	C	C	C	C	T	T	T	T	T	T	C	C	C	C	T	C	C	C	T	C	C	T	Y	N	C	C	T	C	C	C	N	C	C	C	C	C	C	C	C	C	C	C	C
S1_81379584	C/T	1	81379584	C	C	T	T	T	T	T	C	C	C	C	C	C	C	C	C	C	C	C	C	C	C	C	C	C	C	N	C	C	C	C	C	C	N	C	C	T	Y	C	T	T	C	C	C	C	T
S1_81379606	T/C	1	81379606	T	T	C	C	C	C	C	C	C	C	C	C	C	T	T	T	T	C	T	C	T	C	T	T	C	Y	N	T	Y	C	C	T	T	N	T	T	C	Y	T	C	C	T	T	T	T	C
S1_81379614	C/A	1	81379614	C	C	C	C	C	C	C	C	C	C	C	C	C	C	C	C	C	C	C	C	C	C	N	C	C	C	C	C	C	C	C	C	N	C	C	C	N	C	C	C	C	C	C	C	N	C
S1_81379642	C/T	1	81379642	C	C	C	C	C	C	C	T	T	T	T	T	T	C	C	C	C	Y	C	C	C	T	N	C	T	T	Y	C	C	T	Y	C	N	C	C	C	N	C	C	C	C	C	C	C	N	C
S1_81916207	C/T	1	81916207	C	C	C	C	C	C	C	C	C	C	C	C	C	C	C	C	C	C	C	C	C	C	C	C	C	C	C	C	C	C	C	C	C	C	C	C	C	C	C	C	C	C	C	N	C	C
S1_81988491	C/T	1	81988491	C	C	N	Y	C	C	C	N	C	Y	Y	C	C	C	Y	C	C	C	C	C	Y	N	C	C	Y	Y	C	C	Y	N	C	C	C	Y	Y	C	C	N	Y	C	C	C	N	C	C	C
S1_82100477	C/T	1	82100477	C	Y	C	C	C	C	C	Y	C	C	C	C	Y	N	C	C	C	C	C	C	C	C	C	C	C	C	C	C	C	C	C	N	N	Y	C	C	C	C	C	C	C	Y	N	Y	Y	C
S1_82538471	G/C	1	82538471	C	C	G	G	G	G	G	N	G	G	G	G	G	G	G	G	G	C	G	G	G	G	G	G	G	G	C	G	C	C	C	N	C	C	C	C	C	G	C	G	C	G	C	C	G	G
S1_82538900	T/C	1	82538900	C	C	T	T	T	T	T	T	T	T	T	T	T	T	T	T	T	C	T	T	T	T	T	T	T	T	Y	T	C	C	C	C	C	C	C	C	C	T	C	T	C	T	C	C	T	N
S1_82663644	T/G	1	82663644	T	T	T	K	N	K	K	T	T	T	T	T	T	T	T	T	T	T	T	T	N	T	T	T	T	T	T	T	T	T	T	T	T	T	T	T	K	T	T	K	T	K	T	T	T	T
S1_83800710	G/T	1	83800710	T	T	G	T	T	T	T	G	G	G	G	G	G	G	G	T	T	G	T	T	N	T	T	T	T	K	K	G	G	G	G	G	G	G	G	G	G	T	G	T	G	T	G	G	T	T
S1_83808049	C/A	1	83808049	C	C	C	C	C	C	C	C	C	C	C	C	C	C	C	C	C	C	C	C	C	C	C	C	C	C	C	A	M	C	C	C	N	C	C	C	C	N	C	C	C	C	C	C	C	C
S1_83808061	T/C	1	83808061	C	C	C	T	T	T	T	T	T	T	T	T	T	T	T	T	T	T	T	T	T	T	T	T	T	T	Y	C	C	T	C	C	N	C	T	T	T	N	T	T	T	T	T	T	T	T
S1_83908058	A/T	1	83908058	A	W	A	A	N	A	N	N	A	A	A	A	W	A	N	A	N	N	A	A	A	N	A	A	A	N	A	A	A	A	A	W	A	A	A	T	A	A	A	W	W	A	A	A	A	A
S1_84220239	T/C	1	84220239	T	Y	T	Y	T	T	T	T	T	T	T	Y	T	T	T	T	T	T	T	T	T	T	T	T	T	T	Y	T	T	T	T	C	T	T	T	T	T	T	T	T	T	T	T	N	T	T
S1_84372168	C/T	1	84372168	C	C	C	C	C	C	C	C	C	C	C	C	C	C	C	C	C	Y	C	C	T	Y	T	C	T	Y	Y	C	C	C	Y	C	C	C	C	C	C	C	C	C	C	C	C	C	C	C
S1_84372179	G/A	1	84372179	G	G	G	G	G	G	G	G	G	G	G	G	G	G	G	G	G	G	G	G	G	G	G	G	G	G	G	G	G	A	G	G	G	G	G	G	G	G	G	G	G	G	G	G	G	G
S1_84372183	C/T	1	84372183	C	C	C	C	C	C	C	C	C	C	C	C	C	C	C	C	C	C	C	C	C	C	C	C	C	C	C	C	C	T	C	C	C	C	C	C	C	C	C	C	C	C	C	C	C	C
S1_85063127	G/A	1	85063127	G	G	G	G	G	G	G	G	G	R	G	G	R	R	R	R	R	G	G	R	G	R	G	G	R	G	G	G	R	G	R	G	G	R	R	G	G	G	R	G	R	R	G	R	R	G
S1_85063135	C/G	1	85063135	C	C	C	C	C	C	C	C	C	C	C	C	C	C	C	C	C	C	C	C	C	S	S	S	C	S	C	C	S	C	C	C	C	C	C	C	C	C	C	C	C	C	C	C	C	C
S1_85063149	G/A	1	85063149	G	G	G	G	G	G	G	G	G	R	G	G	R	R	R	R	R	G	G	R	G	R	G	G	R	G	G	G	R	G	R	G	G	R	R	G	G	G	R	G	R	R	G	R	R	G
S1_85063158	G/A	1	85063158	G	G	G	G	R	G	G	G	G	G	G	G	G	R	G	G	G	G	G	G	G	G	G	G	G	G	A	G	G	G	R	G	G	G	G	R	G	G	G	G	G	G	G	G	G	G
S1_85063160	G/A	1	85063160	G	G	G	G	G	G	G	G	G	G	G	G	G	G	G	G	G	G	G	G	G	R	R	R	G	R	G	G	R	G	G	G	G	G	G	G	G	G	G	G	G	G	G	G	G	G
S1_85063168	G/A	1	85063168	G	G	G	G	R	G	G	G	G	G	G	G	G	R	G	G	G	G	G	G	G	G	G	G	G	G	A	G	G	G	R	G	G	G	G	R	G	G	G	G	G	G	G	G	G	G
S1_85292493	G/A	1	85292493	G	G	G	G	R	R	G	R	R	R	G	R	R	N	G	G	G	G	G	R	G	G	G	R	G	R	R	R	G	N	G	G	G	G	G	G	N	R	G	G	R	G	G	R	G	R
S1_86487256	C/T	1	86487256	C	C	C	C	C	C	C	C	N	C	C	C	C	C	N	C	C	C	C	N	C	C	C	N	C	C	C	C	C	N	Y	C	N	Y	C	C	C	N	N	C	C	C	C	C	C	N
S1_87117388	C/T	1	87117388	C	N	C	C	N	C	C	C	C	C	C	C	C	C	C	C	C	C	C	C	C	C	C	N	C	C	Y	C	Y	C	Y	T	C	T	C	C	C	C	C	C	C	C	C	N	C	N
S1_87889033	A/G	1	87889033	A	A	A	A	A	A	A	G	G	G	G	G	G	G	G	A	A	A	A	R	A	A	A	A	A	A	A	A	A	A	A	A	A	A	A	A	A	A	A	A	A	A	A	A	A	A
S1_88103580	C/T	1	88103580	C	C	T	C	C	C	C	C	C	C	C	C	C	C	C	C	C	C	C	C	C	C	N	N	C	N	T	C	T	C	Y	T	T	T	C	C	N	N	C	C	C	N	N	C	C	C
S1_88103597	G/A	1	88103597	A	A	G	G	G	G	G	G	G	G	G	G	G	G	G	G	G	G	G	G	G	G	N	N	G	N	G	G	G	G	G	G	G	G	G	G	N	N	G	G	G	N	N	G	G	G
S1_88153924	C/A	1	88153924	C	C	N	C	N	C	C	C	N	C	C	C	C	C	N	C	C	C	N	A	C	C	C	C	N	C	C	A	C	N	C	C	C	C	C	C	C	C	C	C	C	C	C	C	C	C
S1_88153956	C/T	1	88153956	T	T	N	C	N	C	C	C	N	C	C	C	C	C	N	C	C	C	N	C	C	C	C	C	N	C	C	C	C	N	T	Y	T	T	C	T	C	C	C	C	C	C	C	C	C	C
S1_88284740	C/G	1	88284740	C	C	C	C	S	C	C	S	C	C	S	C	C	C	C	C	S	C	C	C	C	C	C	C	C	C	C	S	C	N	C	C	C	C	C	C	C	C	C	C	C	C	C	C	C	C
S1_88284760	G/A	1	88284760	G	G	R	G	R	G	G	G	G	G	G	G	G	G	G	R	G	G	R	G	G	G	G	G	R	G	G	R	G	N	G	G	G	G	G	R	G	G	G	G	G	G	G	G	G	G
S1_88284771	G/A	1	88284771	G	R	R	G	G	G	R	G	G	G	G	G	G	G	G	G	G	G	G	G	G	G	G	G	G	R	G	G	G	N	G	G	G	G	G	G	G	G	G	G	G	G	G	G	G	G
S1_89903588	T/C	1	89903588	T	T	T	T	T	T	T	C	C	C	C	C	C	N	T	T	T	Y	N	C	T	N	T	N	C	N	Y	T	T	T	T	T	T	T	T	T	T	N	T	T	T	T	N	N	T	N
S1_89904825	T/G	1	89904825	T	T	T	T	T	T	T	T	T	T	T	T	T	T	T	T	T	T	T	G	T	T	T	T	T	T	T	T	T	T	T	T	T	T	T	T	T	T	T	T	T	T	T	T	T	T
S1_89904839	A/G	1	89904839	A	A	A	A	A	A	A	A	A	A	A	A	A	A	A	A	A	A	A	G	A	A	A	A	A	A	A	A	A	A	A	A	A	A	A	A	A	A	A	A	A	A	A	A	A	A
S1_89904853	C/T	1	89904853	C	C	C	C	C	C	C	T	T	T	T	T	T	C	C	C	C	C	C	C	C	C	C	C	C	C	C	C	C	C	Y	C	C	C	C	C	Y	C	C	C	C	C	C	C	C	C
S1_89904860	T/C	1	89904860	T	T	T	C	C	C	C	C	C	C	C	C	C	T	T	T	T	Y	T	C	T	C	T	T	C	Y	Y	T	T	C	Y	Y	C	C	C	C	C	T	T	C	C	T	T	T	T	C
S1_90639922	T/C	1	90639922	T	T	T	T	T	T	T	T	T	T	T	T	T	T	T	T	T	N	T	T	T	T	T	T	T	T	T	T	T	N	T	T	T	T	T	T	T	T	T	T	T	T	T	T	T	T
S1_90639934	G/A	1	90639934	G	G	G	A	A	A	A	A	A	A	A	A	A	A	A	A	A	N	A	A	A	A	A	A	A	R	G	G	G	N	G	G	G	G	G	G	G	A	G	A	R	A	G	G	A	A
S1_91884372	G/A	1	91884372	G	G	G	A	A	A	A	G	G	G	N	G	G	G	G	G	G	G	G	N	G	R	G	G	A	R	R	G	G	A	A	G	G	N	G	G	A	G	G	A	A	G	G	N	G	R
S1_92492594	C/A	1	92492594	C	M	C	C	C	C	C	C	C	M	C	C	C	C	C	C	C	C	C	C	M	N	A	C	C	C	C	C	C	M	M	C	C	C	M	C	N	C	C	C	C	C	C	C	C	C
S1_92492595	C/T	1	92492595	C	Y	C	C	C	C	C	C	C	Y	C	C	C	C	C	C	C	C	C	C	Y	N	T	C	C	C	C	C	C	Y	Y	C	C	C	Y	C	N	C	C	C	C	C	C	C	C	C
S1_92492598	T/C	1	92492598	T	T	T	T	T	T	T	T	T	Y	T	Y	T	T	T	T	T	Y	Y	T	T	N	T	T	T	T	T	Y	T	T	T	T	T	T	T	T	N	T	T	Y	T	T	T	T	Y	Y
S1_92492617	G/T	1	92492617	G	G	K	G	G	G	G	G	G	G	G	G	G	G	G	K	G	G	G	G	G	N	G	G	G	G	K	G	G	G	G	G	G	G	G	G	N	G	G	G	K	K	G	G	G	G
S1_92492619	G/T	1	92492619	G	G	K	G	G	G	G	G	G	G	G	G	G	G	G	K	G	G	G	G	G	N	G	G	G	G	K	G	G	G	G	G	G	G	G	G	N	G	G	G	K	K	G	G	G	G
S1_92700105	A/G	1	92700105	A	A	A	A	A	A	A	A	A	A	A	A	A	A	A	G	G	G	G	G	A	A	A	A	A	A	A	A	A	G	A	A	A	N	G	G	R	G	G	G	G	G	N	G	G	G
S1_92927394	G/T	1	92927394	G	G	G	G	G	G	G	G	G	G	G	G	G	G	G	G	G	G	G	G	G	G	G	G	G	G	K	G	G	G	K	G	G	G	G	K	G	G	G	G	G	G	G	G	G	G
S1_92927405	G/A	1	92927405	G	G	G	R	G	G	G	G	G	G	G	G	G	R	G	G	R	G	G	G	G	G	G	G	G	G	G	G	G	G	G	G	R	G	G	G	G	R	G	G	G	G	G	G	G	G
S1_92927407	G/A	1	92927407	G	G	G	G	G	R	G	G	G	G	G	G	G	R	G	G	G	G	G	G	G	G	G	G	G	R	R	G	G	G	R	G	G	G	G	G	G	G	G	G	G	G	G	R	G	G
S1_92927426	A/G	1	92927426	A	A	A	A	A	A	A	A	A	A	A	A	A	A	A	A	A	A	A	A	A	A	A	A	A	A	R	A	A	A	R	A	A	A	A	R	A	A	A	A	A	A	A	A	A	A
S1_92927427	G/T	1	92927427	G	G	G	K	G	G	G	G	G	G	G	G	G	K	G	G	K	G	G	G	G	G	G	G	G	G	G	G	G	G	G	G	K	G	G	G	G	K	G	G	G	G	G	G	G	G
S1_93214079	C/T	1	93214079	C	C	C	C	C	C	C	C	C	C	C	C	C	C	C	C	C	C	C	C	C	C	C	C	C	C	C	C	C	C	C	C	C	C	C	C	C	C	C	C	C	C	C	C	C	C
S1_93214087	A/T	1	93214087	T	T	T	A	A	A	A	A	A	A	A	A	A	A	A	A	A	T	A	A	A	A	A	A	A	A	W	T	T	T	T	T	T	T	T	T	T	A	T	A	W	A	T	T	A	A
S1_93214103	C/T	1	93214103	C	C	C	T	T	T	T	T	T	T	T	T	T	T	T	T	T	C	T	T	T	T	T	T	T	T	Y	C	C	C	C	C	C	C	C	C	C	T	C	T	Y	T	C	C	T	T
S1_93214121	T/G	1	93214121	T	T	T	T	T	T	T	T	T	T	T	T	T	T	T	T	T	T	T	T	T	T	T	T	T	T	T	T	T	T	T	T	T	T	T	T	T	T	T	T	T	T	T	T	T	T
S1_93214302	G/A	1	93214302	A	A	A	G	N	G	G	G	G	G	G	G	G	G	G	G	G	A	G	G	G	G	G	G	G	R	R	A	A	A	A	A	A	A	A	A	A	G	A	G	R	G	A	A	G	G
S1_95044549	C/G	1	95044549	C	C	C	C	C	C	C	C	C	C	C	C	C	C	C	C	C	C	C	C	C	C	C	C	C	C	C	C	C	C	C	C	C	C	C	C	C	C	C	C	C	C	C	C	C	C
S1_95044555	G/A	1	95044555	G	G	G	G	G	G	G	G	G	G	G	G	G	G	G	G	G	G	G	G	G	G	G	G	G	G	G	G	G	G	G	G	G	G	G	G	G	G	G	G	G	G	G	G	G	G
S1_95044558	G/C	1	95044558	G	G	G	G	G	G	G	G	G	G	G	G	G	G	G	G	G	G	G	G	G	G	G	G	G	G	G	G	G	G	G	G	G	G	G	G	G	G	G	G	G	G	G	G	G	G
S1_95762733	A/G	1	95762733	A	A	A	A	A	A	A	A	A	A	A	A	A	A	A	A	A	A	N	A	A	A	A	A	A	A	A	A	A	A	A	N	N	A	A	A	A	A	A	A	A	A	A	A	N	A
S1_95762755	A/G	1	95762755	A	A	A	A	A	A	A	A	A	A	A	A	A	A	A	A	A	A	N	A	A	A	A	A	A	A	A	A	A	A	A	N	N	A	A	A	A	A	A	A	A	A	A	A	N	A
S1_96042306	C/T	1	96042306	C	C	C	C	C	C	C	T	T	T	T	T	T	C	C	C	C	Y	C	C	C	T	C	C	T	Y	Y	C	C	T	Y	C	C	C	C	C	C	C	C	C	C	C	C	C	C	C
S1_97433742	T/C	1	97433742	T	T	T	C	N	Y	T	Y	Y	N	N	Y	Y	N	N	T	C	N	T	T	Y	T	T	T	T	T	N	Y	T	N	N	T	T	Y	T	T	T	N	T	N	T	T	N	T	T	N
S1_97433777	T/C	1	97433777	T	T	T	T	N	T	T	T	T	N	N	T	T	N	N	T	T	N	T	T	T	T	Y	T	Y	T	N	T	T	N	N	T	T	T	T	T	T	N	T	N	T	T	N	T	Y	N
S1_97433780	C/T	1	97433780	C	C	T	C	N	C	C	C	C	N	N	C	C	N	N	C	C	N	C	C	C	C	C	C	C	C	N	C	C	N	N	C	C	C	C	C	C	N	C	N	C	C	N	C	C	N
S1_97806953	C/G	1	97806953	N	N	C	C	N	C	C	C	C	C	C	C	C	C	C	S	C	G	C	S	C	C	C	N	C	C	N	C	N	C	C	C	C	N	S	C	C	G	N	N	C	C	C	C	C	C
S1_98483124	C/T	1	98483124	C	C	T	C	C	C	C	C	C	C	C	C	C	C	C	C	C	N	C	C	C	N	C	C	C	C	C	C	C	C	C	C	C	C	C	C	C	N	C	C	C	C	C	C	C	C
S1_100338380	T/C	1	100338380	T	T	N	T	T	T	T	T	T	T	T	T	T	T	T	T	T	T	N	T	T	T	T	T	N	T	T	T	N	T	T	T	T	T	N	T	T	T	T	T	T	T	T	T	T	T
S1_101278248	C/T	1	101278248	C	C	C	C	C	C	C	C	C	C	C	C	C	C	C	C	C	C	C	C	C	C	C	C	C	C	C	C	C	C	C	C	C	C	C	C	C	C	C	C	C	C	C	C	C	C
S1_101278277	G/A	1	101278277	A	A	G	G	G	G	G	G	G	G	G	G	G	G	G	G	G	A	G	G	G	G	G	G	G	G	R	G	R	N	A	A	A	A	A	N	R	G	R	G	A	G	A	A	G	G
S1_101476284	G/C	1	101476284	G	G	G	G	G	G	N	G	G	G	G	G	G	G	G	G	G	N	N	G	G	N	C	N	N	C	C	G	G	G	N	G	G	G	G	G	N	N	C	G	C	G	N	C	N	G
S1_101525880	G/A	1	101525880	R	R	G	N	N	N	N	G	G	G	G	G	G	G	G	G	G	G	G	G	G	N	G	G	N	G	G	G	G	A	G	G	G	G	G	G	G	G	G	N	N	G	G	G	G	G
S1_101532158	C/T	1	101532158	C	C	C	N	N	N	N	C	C	C	C	C	C	C	C	C	C	C	C	N	C	C	C	N	N	N	C	C	C	N	C	C	C	C	C	C	N	C	C	N	N	C	C	C	N	C
S1_102627611	T/C	1	102627611	T	T	T	Y	Y	T	T	T	T	T	T	Y	Y	T	T	Y	T	T	T	T	Y	Y	Y	T	T	T	T	T	T	T	T	T	T	T	Y	T	Y	T	T	Y	T	T	T	T	T	T
S1_103022733	A/C	1	103022733	A	A	C	A	A	A	A	C	C	C	C	C	C	C	C	A	A	A	A	A	A	A	A	A	A	A	A	A	A	A	A	A	N	A	A	A	A	A	A	A	A	A	A	A	A	A
S1_103530715	T/C	1	103530715	T	T	T	C	C	C	C	C	C	C	C	C	C	C	N	T	T	N	T	Y	T	T	Y	C	T	Y	Y	T	Y	T	C	C	C	T	T	T	T	T	N	T	T	T	T	T	T	T
S1_103778922	T/C	1	103778922	C	C	C	T	T	T	T	T	T	T	T	T	T	T	T	T	T	N	C	C	C	C	C	T	C	Y	C	C	C	T	Y	N	C	T	T	T	T	T	T	T	T	T	T	T	N	T
S1_104101914	C/T	1	104101914	C	C	C	C	C	C	Y	T	C	C	C	C	C	Y	C	C	C	C	C	C	Y	C	C	C	C	Y	C	C	C	C	C	Y	Y	C	C	T	C	C	C	C	Y	C	C	C	N	C
S1_104101916	C/T	1	104101916	C	C	C	C	C	C	C	C	C	Y	C	C	C	Y	Y	C	Y	C	C	C	Y	C	C	Y	C	C	Y	C	C	C	C	C	C	C	C	C	Y	Y	C	C	Y	C	C	C	N	C
S1_104101919	A/T	1	104101919	A	A	A	A	A	A	A	A	A	W	W	A	A	W	A	W	A	A	A	A	A	A	T	A	A	W	A	W	W	W	A	A	A	A	A	A	A	W	A	W	A	A	A	A	N	A
S1_104101935	C/A	1	104101935	M	C	C	M	C	C	M	C	C	C	M	C	C	C	C	C	M	C	M	M	C	C	C	C	C	C	C	M	M	C	C	C	C	C	C	C	C	C	M	C	C	C	C	C	N	M
S1_104101939	T/C	1	104101939	T	T	T	T	T	T	T	T	T	T	T	T	T	T	T	T	T	C	T	T	T	T	T	T	T	T	T	T	T	Y	Y	T	T	T	T	T	Y	T	T	T	T	T	T	T	N	T
S1_104101954	G/A	1	104101954	G	G	G	G	G	G	G	G	G	G	G	G	G	G	G	G	G	A	G	G	G	G	G	G	G	G	G	G	G	R	R	G	G	G	G	G	R	G	G	G	G	G	G	G	N	G
S1_104101955	C/T	1	104101955	C	Y	Y	Y	C	C	C	C	Y	C	C	C	C	Y	C	Y	C	C	C	Y	C	C	C	Y	C	C	C	C	C	C	C	C	Y	C	Y	C	C	C	C	C	C	C	C	C	N	Y
S1_104311518	C/T	1	104311518	C	C	C	C	C	C	C	C	C	C	C	T	C	C	C	C	C	C	C	C	C	C	C	C	C	C	C	C	C	C	C	C	C	C	C	C	C	C	C	C	C	C	C	C	C	C
S1_104624309	C/T	1	104624309	C	C	C	C	C	C	C	C	C	C	C	C	C	C	C	C	C	N	C	C	C	C	C	C	C	C	C	C	C	T	C	C	C	C	C	C	C	C	C	C	C	C	C	C	C	C
S1_104952494	G/C	1	104952494	S	G	S	G	G	G	G	G	S	G	G	S	G	G	G	G	S	S	S	G	S	G	N	G	G	G	G	N	N	N	G	S	G	G	G	G	N	G	G	S	G	G	G	G	G	G
S1_104952501	C/A	1	104952501	C	C	M	M	M	M	M	M	C	C	C	C	C	M	C	C	C	C	M	C	C	C	N	C	C	C	C	N	N	N	M	C	C	C	C	C	N	C	A	C	C	A	C	C	C	C
S1_104952510	C/A	1	104952510	C	C	M	C	C	C	C	M	C	C	C	C	C	M	C	C	C	C	C	C	C	C	N	C	C	C	C	N	N	N	M	C	C	C	C	C	N	C	A	C	C	A	C	C	C	C
S1_104952515	G/A	1	104952515	R	G	R	G	G	G	G	G	R	G	G	R	G	G	G	G	R	R	R	G	R	G	N	G	G	G	G	N	N	N	G	R	G	G	G	G	N	G	G	R	G	G	G	G	G	G
S1_104952527	G/A	1	104952527	R	G	R	G	G	G	G	G	R	G	G	R	G	G	G	G	R	R	R	G	R	G	N	G	G	G	G	N	N	N	G	R	G	G	G	G	N	G	G	R	G	G	G	G	G	G
S1_104952533	G/A	1	104952533	G	G	R	G	G	G	G	R	G	G	G	G	G	R	G	G	G	G	G	G	G	G	N	G	G	G	G	N	N	N	R	G	G	G	G	G	N	G	A	G	G	A	G	G	G	G
S1_105812581	C/G	1	105812581	C	C	C	C	C	C	C	C	C	C	C	C	C	C	C	C	C	C	C	C	C	C	C	C	C	C	C	C	C	C	C	C	C	C	C	C	N	N	C	C	C	C	C	C	C	C
S1_105812596	T/C	1	105812596	T	T	T	T	T	T	T	T	T	T	T	T	T	T	T	T	T	T	T	T	T	T	T	T	T	T	T	T	T	T	T	T	T	T	T	T	N	N	T	T	T	T	T	T	T	T
S1_106076272	C/T	1	106076272	Y	C	C	Y	C	Y	Y	Y	C	C	C	C	C	C	Y	C	C	C	C	C	C	Y	C	C	C	C	T	C	C	N	C	C	C	N	Y	Y	Y	C	C	C	C	Y	N	C	C	C
S1_106076282	A/G	1	106076282	R	A	A	A	A	R	A	R	A	A	A	A	A	A	A	A	A	A	A	A	A	A	A	A	A	A	A	A	A	N	A	A	A	N	A	R	A	A	A	A	A	A	N	A	A	A
S1_106076285	C/A	1	106076285	M	C	C	M	C	M	M	M	C	C	C	C	C	C	M	C	C	C	C	C	C	M	C	C	C	C	A	C	C	N	C	C	C	N	M	M	M	C	C	C	C	M	N	C	C	C
S1_106076296	G/A	1	106076296	R	G	G	G	G	R	G	R	G	G	G	G	G	G	G	G	G	G	G	G	G	G	G	G	G	G	G	G	G	N	G	G	G	N	G	R	G	G	G	G	G	G	N	G	G	G
S1_106076300	C/G	1	106076300	C	C	C	C	C	C	C	C	C	C	C	S	C	C	C	C	S	C	C	C	C	C	C	C	S	C	C	C	C	N	S	C	C	N	C	C	S	C	C	C	C	S	N	C	C	C
S1_106076310	C/T	1	106076310	C	C	C	C	Y	C	C	C	C	Y	C	C	C	C	C	Y	C	C	C	C	C	C	Y	C	C	Y	C	C	C	N	C	C	C	N	C	Y	C	C	C	Y	C	C	N	C	Y	C
S1_108562624	G/A	1	108562624	G	N	G	G	G	G	R	G	G	R	R	G	G	G	G	G	G	G	N	N	R	G	N	N	N	N	G	N	G	G	G	G	G	G	G	R	G	A	G	G	G	G	G	R	G	G
S1_108562665	G/A	1	108562665	G	G	G	R	G	G	G	G	R	G	G	G	G	R	G	G	G	G	G	G	G	G	G	N	G	G	G	N	G	N	G	N	N	G	A	G	G	R	R	G	G	R	N	G	A	G
S1_108694841	C/A	1	108694841	N	C	C	C	C	C	C	C	C	C	M	M	M	C	M	C	N	C	C	N	C	M	C	C	C	M	C	C	C	C	N	C	N	M	C	N	C	C	M	C	C	C	A	N	C	N
S1_108694866	T/C	1	108694866	N	T	T	T	T	T	T	T	T	T	T	T	T	T	T	T	N	T	T	N	Y	T	T	C	T	T	T	T	T	T	N	T	N	T	T	N	T	T	Y	Y	T	T	T	N	T	N
S1_109656228	T/C	1	109656228	T	T	T	C	C	C	C	T	T	T	T	T	T	T	T	T	T	T	T	C	C	N	C	C	N	C	Y	C	T	N	Y	T	T	T	T	Y	C	T	N	C	C	T	T	T	T	Y
S1_110571271	A/T	1	110571271	A	A	A	A	A	A	A	A	A	A	A	A	A	A	A	A	A	A	A	N	A	A	A	A	A	A	A	A	A	N	A	A	A	N	A	A	A	A	A	A	A	A	A	A	A	A
S1_110571292	C/T	1	110571292	C	C	T	C	C	C	C	T	T	T	T	T	T	C	C	C	C	C	T	N	C	C	C	C	C	C	C	C	C	N	C	C	C	N	C	C	C	C	C	C	C	C	C	C	C	C
S1_110571294	C/G	1	110571294	C	C	C	C	C	C	C	C	C	C	C	C	C	C	C	C	C	C	C	N	C	C	C	C	C	C	C	C	C	N	C	C	C	N	C	C	C	C	C	C	C	C	C	C	C	C
S1_110571321	A/G	1	110571321	A	A	A	A	A	A	A	A	A	A	A	A	A	A	A	A	A	A	A	N	A	A	A	A	A	A	A	A	A	N	A	A	A	N	A	A	A	A	A	A	A	A	A	A	A	A
S1_112512424	C/T	1	112512424	C	C	N	C	C	C	C	C	C	C	C	C	C	C	N	C	C	C	C	C	C	C	C	C	C	N	C	C	C	C	C	C	C	C	C	N	C	C	C	N	C	C	C	C	C	C
S1_112681933	G/A	1	112681933	G	G	G	G	G	G	G	G	G	G	G	G	G	G	G	G	G	G	N	A	G	G	G	G	G	G	G	G	G	G	G	N	G	G	G	G	G	G	G	G	G	G	G	G	G	G
S1_112800250	C/T	1	112800250	C	C	C	C	C	C	C	C	C	C	C	C	C	C	C	C	Y	Y	C	C	C	C	C	N	C	C	C	N	C	N	C	C	C	C	C	C	C	C	Y	Y	C	C	Y	C	C	C
S1_112800281	G/A	1	112800281	G	G	G	G	G	G	G	G	G	G	G	G	G	G	G	G	R	R	G	G	G	G	G	N	G	G	G	N	G	N	G	G	G	G	G	G	G	G	R	R	G	G	R	G	G	G
S1_112802396	G/A	1	112802396	A	A	G	G	N	G	G	G	G	G	G	G	G	G	G	G	G	G	G	G	A	G	N	G	N	R	N	G	R	N	R	R	A	G	G	G	G	G	G	G	G	G	G	G	G	G
S1_113286222	T/C	1	113286222	Y	T	T	T	T	T	T	T	T	T	T	T	T	T	T	T	T	T	T	T	T	T	T	T	T	T	T	T	T	T	T	T	T	T	T	T	T	T	T	T	T	T	Y	T	T	T
S1_113428148	T/A	1	113428148	T	T	T	W	T	W	W	T	T	T	W	T	W	T	N	T	T	T	T	T	T	T	W	N	W	T	T	T	T	T	T	T	T	T	T	T	N	T	T	T	T	T	T	T	T	T
S1_113554314	G/T	1	113554314	G	G	G	G	G	G	G	G	G	G	G	G	G	G	N	G	G	G	G	G	G	G	G	G	G	G	G	N	G	G	G	G	G	G	G	G	G	N	G	G	G	G	G	G	G	G
S1_113554334	T/G	1	113554334	T	T	T	T	T	T	T	T	T	T	T	T	T	T	N	T	T	T	T	T	T	T	T	T	T	T	T	N	T	T	T	T	T	T	T	T	T	N	T	T	T	T	T	T	T	T
S1_113554353	T/C	1	113554353	T	T	T	T	T	T	T	T	T	T	T	T	T	T	N	T	T	T	T	T	T	T	T	T	T	T	T	N	T	T	T	T	T	T	T	T	T	N	T	T	T	T	T	T	T	T
S1_113649597	A/G	1	113649597	A	A	A	A	N	A	A	A	A	A	A	A	A	A	A	A	A	A	A	A	A	A	A	A	A	A	A	N	A	A	A	A	A	A	A	A	A	A	A	A	A	A	A	A	A	A
S1_113649627	A/C	1	113649627	A	A	A	A	N	A	A	A	A	A	A	A	A	A	A	A	A	A	A	A	A	A	A	A	A	A	A	N	A	A	A	A	A	A	A	A	A	A	A	A	A	A	A	A	A	A
S1_113649638	T/C	1	113649638	T	T	T	T	N	T	T	T	T	T	T	T	T	T	T	T	T	T	T	T	T	T	T	T	T	T	T	N	T	T	T	T	T	T	T	T	T	T	T	T	T	T	T	T	T	T
S1_113757033	T/C	1	113757033	T	C	T	T	T	T	T	T	T	T	T	T	T	T	T	T	T	T	T	T	T	T	T	N	T	T	T	T	T	T	T	N	N	T	T	T	C	T	Y	T	T	T	T	T	T	Y
S1_116607971	C/T	1	116607971	C	C	C	C	N	C	C	C	C	C	Y	C	C	Y	C	C	C	C	C	C	C	C	C	N	C	C	C	C	C	C	C	C	C	C	C	C	C	C	C	C	C	N	Y	C	N	C
S1_118608382	C/T	1	118608382	Y	C	C	Y	Y	C	C	C	C	C	C	C	C	N	C	Y	Y	C	C	C	N	C	C	N	C	C	C	C	C	C	Y	C	C	N	C	C	C	C	N	Y	C	C	C	C	C	Y
S1_118608385	C/T	1	118608385	C	C	C	C	C	C	C	C	C	C	C	C	Y	N	Y	Y	C	C	C	Y	N	C	Y	N	C	Y	C	Y	C	C	C	Y	C	N	C	Y	C	Y	N	C	C	C	Y	C	C	C
S1_118608395	C/G	1	118608395	C	S	S	C	S	C	C	C	C	C	C	S	C	N	C	C	C	C	C	C	N	S	C	N	C	C	C	C	S	S	C	C	C	N	C	S	C	S	N	C	S	C	S	C	S	S
S1_118608398	C/T	1	118608398	C	Y	Y	C	Y	C	C	C	C	C	C	Y	C	N	C	C	C	C	C	C	N	Y	C	N	C	C	C	C	Y	Y	C	C	C	N	C	Y	C	Y	N	C	Y	C	Y	C	Y	Y
S1_118608402	T/C	1	118608402	T	Y	Y	T	Y	T	T	T	T	T	T	Y	T	N	T	T	T	T	T	T	N	Y	T	N	T	T	T	T	Y	Y	T	T	T	N	T	Y	T	Y	N	T	Y	T	Y	T	Y	Y
S1_118608403	C/A	1	118608403	C	C	C	C	C	C	C	C	C	C	C	C	M	N	M	M	C	C	C	M	N	C	M	N	C	M	C	M	C	C	C	M	C	N	C	M	C	M	N	C	C	C	M	C	C	C
S1_118608421	G/A	1	118608421	G	R	G	G	G	R	R	G	G	G	R	R	R	N	G	G	G	G	G	G	N	G	G	N	G	G	G	G	G	G	R	G	A	N	R	G	G	G	N	G	G	G	G	G	G	G
S1_118608422	C/T	1	118608422	C	Y	Y	C	Y	C	C	C	C	C	C	Y	C	N	C	C	C	C	C	C	N	Y	C	N	C	C	C	C	Y	Y	C	C	C	N	C	Y	C	Y	N	C	Y	C	Y	C	Y	Y
S1_118664450	A/G	1	118664450	A	A	A	A	A	A	A	A	A	A	A	A	A	A	A	A	A	A	A	A	A	A	A	A	R	A	A	A	A	A	A	A	A	A	A	A	A	A	A	A	A	A	A	A	A	A
S1_118664472	G/C	1	118664472	G	G	G	G	G	G	G	G	G	G	G	G	G	G	G	G	G	G	G	G	G	G	G	G	S	G	G	G	G	G	G	G	G	G	G	G	G	G	G	G	G	G	G	G	G	G
S1_118735572	G/A	1	118735572	R	G	N	G	N	G	N	G	G	G	G	G	G	G	G	G	G	G	G	G	G	G	N	G	G	G	N	G	R	N	G	G	G	G	G	G	G	R	R	G	G	G	R	G	N	G
S1_119147733	C/T	1	119147733	C	C	C	C	N	C	C	C	C	C	C	Y	Y	Y	C	C	C	C	C	C	C	C	C	C	Y	C	C	C	Y	N	C	C	C	C	C	C	C	N	Y	T	C	C	C	Y	C	C
S1_119147734	G/A	1	119147734	G	G	G	G	N	G	G	G	G	G	G	R	R	R	G	G	G	G	G	G	G	G	G	G	R	G	G	G	R	N	G	G	G	G	G	G	G	N	R	A	G	G	G	R	G	G
S1_119147735	G/A	1	119147735	G	G	G	G	N	G	R	G	G	G	G	G	G	G	G	G	G	G	G	G	G	G	G	G	G	G	R	G	G	N	G	G	G	G	G	G	G	N	G	G	G	G	R	G	R	G
S1_119147752	C/T	1	119147752	C	C	C	Y	N	C	C	C	C	C	C	C	C	C	C	C	C	C	C	C	C	C	C	C	C	T	C	C	Y	N	C	C	C	T	C	T	C	N	C	C	C	C	C	C	C	C
S1_119147756	C/T	1	119147756	C	C	C	C	N	C	Y	C	C	C	C	C	C	C	C	C	C	C	C	C	C	C	C	C	C	C	Y	C	C	N	C	C	C	C	C	C	C	N	C	C	C	C	Y	C	Y	C
S1_119147767	G/A	1	119147767	G	G	G	G	N	G	G	R	G	G	G	G	R	G	G	G	G	G	G	G	G	G	G	G	G	G	G	G	G	N	G	G	G	G	G	G	G	N	G	G	G	G	G	G	G	G
S1_119528726	G/A	1	119528726	N	N	G	G	G	G	G	G	G	N	G	G	G	G	G	G	G	G	G	G	G	G	G	G	G	G	G	G	N	G	G	G	G	G	G	G	G	N	G	G	G	G	G	G	G	G
S1_120191746	G/A	1	120191746	G	G	A	G	G	G	G	A	A	A	A	A	A	A	A	G	G	G	G	G	G	G	G	G	G	G	G	G	G	G	G	G	G	G	G	G	G	G	G	G	G	G	G	G	G	G
S1_120194705	C/T	1	120194705	C	C	C	C	C	C	C	C	C	C	C	C	C	C	C	C	C	C	C	C	C	C	C	C	C	C	C	C	C	C	C	C	C	C	C	C	C	C	C	C	C	C	C	C	C	C
S1_120958678	G/A	1	120958678	A	A	G	G	G	G	G	A	A	A	A	A	A	G	G	G	G	G	A	A	G	G	G	G	G	G	G	G	R	A	A	A	A	A	A	A	G	G	G	G	G	G	G	G	G	G
S1_121884412	C/G	1	121884412	C	C	C	C	C	C	C	C	C	C	C	C	C	C	C	C	C	S	C	C	C	N	C	C	C	C	C	C	C	G	C	C	C	C	C	C	C	C	C	C	C	C	C	C	C	C
S1_121884432	T/A	1	121884432	T	T	T	T	T	T	T	T	T	T	T	T	T	A	A	A	W	T	T	T	T	N	T	T	T	T	T	T	T	T	T	T	T	T	T	T	T	T	A	T	T	W	W	T	W	T
S1_122176926	C/T	1	122176926	C	C	Y	T	T	Y	C	T	C	T	C	C	C	T	C	T	T	C	T	T	Y	C	C	C	C	C	Y	C	C	T	C	C	C	C	C	C	C	C	C	C	C	C	N	C	C	C
S1_122292600	G/A	1	122292600	A	A	G	G	N	G	G	G	G	G	G	G	G	N	G	G	G	N	G	G	G	G	G	N	G	G	R	G	A	N	A	A	A	N	A	A	A	N	A	G	R	G	A	A	G	G
S1_122292611	C/T	1	122292611	C	C	C	C	N	C	C	C	C	C	C	C	C	N	C	C	C	N	C	C	C	C	C	N	C	C	C	C	C	N	C	C	C	N	C	C	C	N	C	C	C	C	C	C	C	C
S1_122586110	C/T	1	122586110	T	C	C	C	C	C	C	C	C	C	C	Y	Y	Y	C	Y	C	Y	C	C	C	C	C	C	C	C	Y	Y	C	C	C	C	C	C	C	Y	C	C	C	C	C	C	C	C	C	C
S1_122586117	C/T	1	122586117	C	C	T	C	C	C	C	Y	C	C	C	C	C	C	C	C	Y	C	C	C	C	Y	C	C	C	C	C	C	C	C	C	C	C	Y	Y	C	C	C	C	C	C	C	C	C	C	C
S1_122586118	G/A	1	122586118	G	G	G	G	R	G	G	G	G	R	G	G	G	R	G	G	G	G	G	G	G	R	G	G	G	G	R	G	G	G	G	G	G	G	G	R	G	G	R	R	G	G	G	G	G	G
S1_122586126	C/A	1	122586126	C	C	C	C	C	C	C	C	C	C	C	C	C	C	C	C	C	C	C	C	C	C	C	C	C	C	C	C	C	C	C	C	M	C	C	C	C	A	C	C	C	C	M	C	C	C
S1_122586127	G/A	1	122586127	G	G	G	G	G	G	R	G	G	R	G	R	G	G	G	G	G	R	G	R	G	G	G	G	R	G	G	G	R	G	G	G	G	G	G	G	R	G	G	G	G	G	G	G	R	G
S1_122586135	A/G	1	122586135	A	R	A	A	A	A	A	A	A	A	A	A	R	A	G	A	A	A	A	A	A	R	A	A	A	A	A	A	A	R	A	A	A	A	R	A	A	A	R	A	A	A	A	A	A	A
S1_122586139	A/G	1	122586139	A	A	A	A	R	A	R	A	A	A	A	A	R	A	A	A	A	A	A	A	A	A	A	A	R	A	R	A	R	R	A	A	A	R	A	A	A	A	A	A	A	R	A	A	A	R
S1_122586159	C/T	1	122586159	C	C	C	C	C	C	C	Y	C	C	Y	C	C	C	C	C	C	C	C	C	Y	C	C	C	C	C	C	C	C	C	C	C	C	C	C	C	C	C	C	C	Y	C	Y	C	C	C
S1_122973102	T/C	1	122973102	T	T	C	T	T	T	T	T	T	T	T	T	T	T	T	T	T	T	T	T	C	C	C	T	C	Y	C	C	C	N	Y	C	C	C	T	T	T	T	T	T	T	T	T	T	T	T
S1_122973150	T/C	1	122973150	N	T	C	C	C	C	C	N	T	Y	N	T	T	T	N	T	T	N	T	T	C	C	C	N	C	N	C	C	C	T	Y	N	N	C	T	T	N	T	T	T	T	T	T	T	T	T
S1_122973151	A/G	1	122973151	N	A	G	A	A	A	A	N	A	A	N	A	A	A	N	A	A	N	A	A	G	G	G	N	G	N	G	G	G	A	R	N	N	G	A	A	N	A	A	A	A	A	A	A	A	A
S1_122973174	A/G	1	122973174	N	A	G	G	G	G	G	N	G	G	N	G	G	G	N	A	A	N	A	A	G	G	G	N	G	N	G	G	G	A	R	N	N	G	A	A	N	A	A	A	A	A	A	A	A	A
S1_124621603	G/A	1	124621603	G	R	G	G	G	G	G	G	R	R	G	G	G	G	R	R	G	G	G	G	N	G	G	R	G	G	G	G	R	G	G	G	R	A	G	G	N	R	G	R	G	G	G	G	G	G
S1_124621612	A/G	1	124621612	A	R	A	A	A	A	A	A	R	R	A	A	A	A	R	R	A	A	A	A	N	A	A	R	A	A	A	A	R	A	A	A	R	G	A	A	N	R	A	R	A	A	A	A	A	A
S1_124966812	C/A	1	124966812	C	C	A	C	N	C	C	A	A	A	A	A	A	A	A	C	C	C	C	M	C	C	C	C	C	C	C	C	A	C	A	A	M	M	C	C	C	C	C	C	C	C	C	C	C	C
S1_125059451	C/T	1	125059451	C	C	C	C	C	C	C	Y	C	N	C	C	C	C	C	C	Y	C	Y	C	C	C	C	C	C	C	N	C	C	C	C	N	N	N	Y	C	C	N	N	C	Y	Y	N	C	C	C
S1_125059458	C/A	1	125059458	C	C	C	C	C	C	C	M	C	N	C	C	C	C	C	C	M	C	M	C	C	C	C	C	C	C	N	C	C	C	C	N	N	N	M	C	C	N	N	C	M	M	N	C	C	C
S1_125059470	G/A	1	125059470	G	G	G	G	G	G	G	R	G	N	G	G	G	G	G	G	R	G	R	G	G	G	G	G	G	G	N	G	G	G	G	N	N	N	R	G	G	N	N	G	R	R	N	G	G	G
S1_125059480	C/T	1	125059480	C	C	Y	C	C	C	T	Y	C	N	C	C	C	C	C	T	Y	T	C	Y	C	C	Y	Y	C	C	N	C	C	C	C	N	N	N	C	C	C	N	N	C	Y	C	N	C	T	C
S1_125139559	A/G	1	125139559	G	G	A	A	A	A	A	A	A	A	A	A	A	A	A	A	A	G	A	A	A	A	A	A	A	A	R	A	N	G	N	G	G	G	G	G	G	A	G	A	R	A	G	G	A	A
S1_126784221	G/A	1	126784221	G	G	R	R	R	G	N	G	G	G	G	G	G	G	R	G	R	N	G	N	R	G	G	G	N	G	N	G	G	G	N	G	A	R	G	G	R	N	G	G	A	R	G	G	G	G
S1_127662278	G/T	1	127662278	G	N	G	G	G	G	G	G	G	G	G	G	G	G	G	G	G	G	G	G	K	G	G	G	G	G	G	G	G	N	G	K	K	G	G	G	G	N	G	G	G	G	G	G	G	G
S1_128309734	G/T	1	128309734	N	N	G	G	G	G	G	G	G	G	G	T	G	G	G	G	N	N	G	G	G	N	G	G	N	T	G	T	T	N	T	N	T	T	T	T	G	G	G	G	G	G	G	G	G	G
S1_128385559	C/T	1	128385559	C	C	C	C	C	C	C	C	C	C	C	Y	C	C	C	C	C	Y	C	C	C	Y	C	C	C	Y	C	C	C	Y	C	C	Y	C	C	C	C	C	C	C	C	C	C	C	C	C
S1_128385561	C/T	1	128385561	C	C	C	C	C	C	C	C	C	C	C	Y	C	C	C	C	C	Y	C	C	C	Y	C	C	C	Y	C	C	C	Y	C	C	Y	C	C	C	C	C	C	C	C	C	C	C	C	C
S1_128385564	G/C	1	128385564	G	G	G	S	G	G	G	G	G	G	G	G	G	G	G	G	S	G	G	G	S	G	S	G	G	G	G	S	G	G	S	G	G	G	G	G	G	G	G	G	G	G	G	S	S	S
S1_128385568	C/T	1	128385568	C	C	C	Y	C	C	C	C	C	C	C	C	C	C	C	C	Y	C	C	C	Y	C	Y	C	C	C	C	Y	C	C	Y	C	C	C	C	C	C	C	C	C	C	C	C	Y	Y	Y
S1_128868070	A/G	1	128868070	A	N	A	A	A	R	A	A	A	A	A	A	A	A	A	A	A	A	N	A	A	N	R	R	A	A	A	R	A	N	A	A	N	A	A	A	A	A	R	A	A	A	A	A	R	A
S1_128868071	C/T	1	128868071	C	N	C	C	C	Y	C	C	C	C	C	C	C	C	C	C	C	C	N	C	C	N	Y	Y	C	C	C	Y	C	N	C	C	N	C	C	C	C	C	Y	C	C	C	C	C	Y	C
S1_128868118	G/A	1	128868118	R	N	G	G	G	G	G	R	G	G	R	G	G	G	G	G	G	G	N	G	G	N	G	G	G	G	G	G	G	N	G	G	N	G	R	G	G	G	R	G	G	G	G	G	G	G
S1_129014975	C/G	1	129014975	C	C	C	C	C	C	C	C	G	C	C	C	C	C	C	C	C	C	C	C	S	C	N	C	C	C	S	C	C	C	N	C	G	C	C	C	C	S	C	C	C	C	C	C	C	C
S1_129014982	G/A	1	129014982	G	G	G	G	G	G	G	G	A	G	G	G	G	G	G	G	G	G	G	G	R	G	N	G	G	G	R	G	G	G	N	G	A	G	G	G	G	R	G	G	G	G	G	G	G	G
S1_129180879	G/A	1	129180879	G	G	G	G	G	G	G	A	A	A	A	R	A	G	G	G	G	G	G	G	G	G	G	G	G	G	R	G	G	G	R	G	G	G	G	G	R	N	G	G	G	G	G	G	G	G
S1_129417463	C/T	1	129417463	N	C	C	C	C	C	Y	C	C	C	C	C	C	Y	C	Y	Y	C	C	Y	C	C	C	Y	Y	C	Y	C	Y	C	Y	C	C	Y	Y	C	Y	C	C	C	C	C	C	Y	C	C
S1_129417470	C/T	1	129417470	N	Y	C	C	C	Y	C	C	C	C	Y	C	Y	C	C	C	C	C	C	Y	C	C	C	C	Y	C	C	C	C	C	C	Y	C	C	C	C	C	C	Y	Y	C	C	C	C	C	C
S1_129417480	G/C	1	129417480	N	G	G	G	G	G	S	G	G	G	G	G	G	S	G	S	S	G	G	S	G	G	G	S	S	G	S	G	S	G	S	G	G	S	S	G	S	G	G	G	G	G	G	S	G	G
S1_129417504	G/A	1	129417504	N	R	G	G	G	R	G	G	G	G	R	G	R	G	G	G	G	G	G	R	G	G	G	G	R	G	G	G	G	G	G	R	G	G	G	G	G	G	R	R	G	G	G	G	G	G
S1_129847126	G/T	1	129847126	G	G	G	G	G	K	T	G	G	G	G	G	G	G	K	N	G	G	N	G	G	G	G	K	G	G	G	G	G	G	G	G	T	G	G	G	G	G	K	G	G	K	N	G	T	K
S1_129847136	C/T	1	129847136	C	C	C	C	C	C	C	C	C	C	C	C	C	C	Y	N	C	C	N	C	C	Y	C	C	C	C	C	C	C	C	C	C	C	C	Y	C	C	C	C	C	C	Y	N	C	C	C
S1_129847145	C/A	1	129847145	C	C	C	C	C	M	A	C	C	C	C	C	C	C	M	N	C	C	N	C	C	C	C	M	C	C	C	C	C	C	C	C	A	C	C	C	C	C	M	C	C	M	N	C	A	M
S1_129847160	A/G	1	129847160	A	A	A	A	A	A	A	A	A	R	A	A	A	A	A	N	A	A	N	A	A	A	A	A	A	A	A	A	A	A	A	A	A	R	R	A	A	A	A	A	A	A	N	A	A	A
S1_129847162	C/A	1	129847162	C	C	C	C	C	C	C	C	C	M	C	C	C	C	C	N	C	C	N	C	C	C	C	C	C	C	C	C	C	C	C	C	C	M	M	C	C	C	C	C	C	C	N	C	C	C
S1_129847170	T/C	1	129847170	T	T	T	T	T	T	T	T	T	T	T	T	T	T	Y	N	T	T	N	T	T	Y	T	T	T	T	T	T	T	T	T	T	T	T	Y	T	T	T	T	T	T	Y	N	T	T	T
S1_129847171	C/T	1	129847171	C	C	C	C	C	Y	T	C	C	C	C	C	C	C	Y	N	C	C	N	C	C	C	C	Y	C	C	C	C	C	C	C	C	T	C	C	C	C	C	Y	C	C	Y	N	C	T	Y
S1_130647058	C/T	1	130647058	C	C	C	C	C	C	C	T	T	T	T	T	T	C	C	C	C	Y	C	C	C	C	C	C	C	C	C	T	C	N	Y	Y	T	T	T	T	Y	C	C	C	C	C	C	C	C	C
S1_131092537	A/G	1	131092537	R	N	N	A	A	A	A	A	A	A	R	N	A	N	A	A	A	N	N	A	A	R	A	R	A	A	A	R	R	N	A	A	A	A	R	N	A	N	A	A	A	A	A	A	A	N
S1_131092544	C/T	1	131092544	Y	N	N	C	C	C	C	C	C	C	Y	N	C	N	C	C	C	N	N	C	C	Y	C	Y	C	C	C	Y	Y	N	C	C	C	C	Y	N	C	N	C	C	C	C	C	C	C	N
S1_131092567	G/C	1	131092567	S	N	N	G	G	G	G	G	G	G	S	N	G	N	G	G	G	N	N	G	G	S	G	S	G	G	G	S	S	N	G	G	G	G	S	N	G	N	G	G	G	G	G	G	G	N
S1_131575012	C/T	1	131575012	C	C	N	C	C	C	C	C	C	C	C	C	C	C	C	C	Y	N	C	C	N	N	C	C	C	C	C	C	Y	C	C	C	C	C	Y	Y	Y	C	C	Y	C	C	C	C	C	C
S1_131575015	G/A	1	131575015	G	G	N	G	G	G	G	G	G	G	G	G	G	G	G	G	R	N	G	G	N	N	G	G	G	G	G	G	R	G	G	G	G	G	R	R	R	G	G	R	G	G	G	G	G	G
S1_133139998	G/A	1	133139998	G	G	G	G	N	G	G	G	G	G	G	G	G	G	G	G	R	G	G	G	G	G	G	G	G	G	G	R	G	G	G	G	R	G	G	G	G	G	G	G	G	G	G	G	G	G
S1_133140011	A/T	1	133140011	A	A	A	A	N	A	A	A	A	A	A	A	A	A	A	A	W	A	A	A	A	A	A	A	A	A	A	W	A	A	A	A	W	A	A	A	A	A	A	A	A	A	A	A	A	A
S1_133610141	G/A	1	133610141	G	G	G	A	A	A	A	G	G	G	G	G	G	A	A	A	A	N	G	G	A	A	A	A	A	R	G	G	G	N	G	G	G	N	G	G	R	A	A	G	G	A	A	G	A	G
S1_133732895	A/G	1	133732895	A	A	A	G	G	G	G	A	A	A	A	A	A	A	A	A	A	A	A	N	R	A	R	R	N	R	R	N	A	G	R	A	A	A	A	A	G	A	A	G	G	A	A	A	A	G
S1_133732910	C/T	1	133732910	C	C	C	T	T	T	T	C	C	C	C	C	C	C	C	C	C	C	C	N	Y	C	Y	Y	N	Y	Y	N	C	T	Y	C	C	C	C	C	T	C	C	T	T	C	C	C	C	T
S1_133732936	A/G	1	133732936	A	A	A	G	G	G	G	A	A	A	A	A	A	A	A	A	A	A	A	N	R	A	R	R	N	R	R	N	A	G	R	A	A	A	A	A	G	A	A	G	G	A	A	A	A	G
S1_134376689	G/T	1	134376689	T	T	N	G	G	G	G	G	G	G	G	T	G	G	G	G	G	G	G	G	G	G	G	G	G	K	G	T	N	N	N	N	N	N	N	G	G	G	G	G	G	G	G	G	G	G
S1_135657264	T/A	1	135657264	A	A	A	T	T	T	T	A	A	W	A	A	A	A	A	T	T	T	T	T	T	T	T	T	T	T	W	T	W	T	A	A	A	A	T	T	T	T	T	T	T	T	N	T	T	T
S1_135839540	C/T	1	135839540	C	C	N	C	C	Y	C	C	C	Y	C	C	Y	N	C	C	N	C	C	C	C	C	C	Y	C	C	C	C	C	Y	C	N	C	C	Y	N	C	C	C	N	C	C	C	C	C	N
S1_135839554	G/A	1	135839554	G	G	N	G	G	R	G	G	G	R	G	G	R	N	G	G	N	G	G	G	G	G	G	R	G	G	G	G	G	R	G	N	G	G	R	N	G	G	G	N	G	G	G	G	G	N
S1_136485158	G/C	1	136485158	G	S	G	G	G	S	G	G	S	G	G	G	G	G	G	G	G	S	G	G	G	S	G	G	G	G	G	G	G	S	G	G	S	S	G	G	G	G	G	G	G	G	G	G	S	S
S1_136500097	C/T	1	136500097	C	C	C	C	C	C	C	C	C	C	C	C	C	C	C	C	C	Y	Y	Y	Y	Y	Y	Y	C	C	C	C	N	C	C	C	C	C	C	C	C	C	C	C	C	C	C	C	C	C
S1_136817272	G/A	1	136817272	G	G	G	G	G	G	G	G	G	G	R	R	R	G	G	G	G	R	G	G	G	G	R	G	G	G	G	G	R	G	R	G	G	R	G	G	G	G	G	G	R	G	G	G	G	R
S1_136817283	C/T	1	136817283	C	C	C	C	C	C	C	C	C	C	Y	Y	Y	C	C	C	C	Y	C	C	C	C	Y	C	C	C	C	C	Y	C	Y	C	C	Y	C	C	C	C	C	C	Y	C	C	C	C	Y
S1_137027130	C/T	1	137027130	C	Y	Y	C	C	C	T	C	C	C	C	C	C	C	C	C	C	C	C	Y	C	C	C	C	C	C	C	C	C	C	C	C	C	C	C	C	C	C	C	C	C	C	C	C	C	C
S1_137027163	G/A	1	137027163	G	G	G	R	G	R	G	R	G	G	G	G	R	G	G	R	G	G	G	G	G	R	G	A	R	G	G	R	R	G	G	G	R	G	R	G	G	R	R	R	G	G	R	G	G	R
S1_137466546	T/C	1	137466546	T	T	T	T	T	T	T	T	T	T	T	T	T	Y	T	T	T	T	C	T	T	C	Y	T	C	C	C	T	T	T	Y	T	T	T	T	T	T	N	C	T	C	T	C	C	T	T
S1_137525503	G/A	1	137525503	G	G	G	G	G	R	G	R	G	G	G	G	R	G	G	G	G	G	G	G	G	G	G	G	G	G	G	G	G	G	G	G	G	G	G	G	G	G	G	G	G	G	G	R	G	G
S1_138170538	G/A	1	138170538	G	G	G	R	G	R	G	R	G	G	G	G	G	G	G	G	G	A	G	G	R	G	G	G	G	G	G	G	G	G	G	G	G	G	G	G	G	G	G	G	G	R	G	G	G	A
S1_138170540	T/C	1	138170540	T	T	T	Y	T	T	T	Y	T	T	T	T	T	T	T	T	T	C	T	T	Y	T	T	T	T	T	T	T	T	T	T	T	T	T	T	T	T	T	T	T	T	Y	T	T	T	C
S1_138170552	T/C	1	138170552	T	T	T	Y	T	T	T	Y	T	T	T	T	T	T	T	T	T	C	T	T	Y	T	T	T	T	T	T	T	T	T	T	T	T	T	T	T	T	T	T	T	T	Y	T	T	T	C
S1_138170563	C/T	1	138170563	C	C	Y	C	C	C	C	C	C	C	C	C	Y	C	C	Y	C	C	C	C	C	T	C	C	C	C	C	C	C	T	Y	C	C	Y	C	C	C	C	C	C	C	C	C	C	C	C
S1_138170566	C/T	1	138170566	C	C	C	Y	C	C	Y	C	C	C	Y	C	C	C	C	C	C	C	C	Y	C	C	C	C	C	C	C	C	C	C	C	C	C	Y	C	C	C	C	C	C	C	C	C	C	Y	C
S1_138170569	C/T	1	138170569	C	C	C	Y	C	C	Y	C	C	C	Y	C	C	C	C	C	C	C	C	Y	C	C	C	C	C	C	C	C	C	C	C	C	C	Y	C	C	C	C	C	C	C	C	C	C	Y	C
S1_138170570	G/A	1	138170570	G	R	G	R	R	G	G	G	G	G	G	G	R	G	G	G	G	G	R	G	G	G	G	R	G	R	G	G	G	G	G	G	G	G	G	R	G	G	G	R	G	G	G	R	G	G
S1_138170577	G/A	1	138170577	G	G	G	G	G	R	G	G	R	G	R	G	G	G	G	G	G	G	G	G	G	G	G	G	R	G	R	G	G	G	G	G	G	G	A	G	G	A	G	G	G	G	G	G	R	G
S1_138217742	G/A	1	138217742	G	G	A	G	N	G	G	G	G	G	G	G	G	G	G	G	G	G	A	A	G	G	G	G	G	N	A	A	A	G	G	N	G	G	G	N	G	G	G	G	G	G	G	G	G	G
S1_138236797	G/A	1	138236797	G	G	G	G	G	G	G	G	G	G	G	G	G	G	G	G	G	G	G	G	G	G	G	G	G	G	G	G	G	G	G	G	G	G	G	G	G	N	G	G	G	G	G	G	G	G
S1_138549206	C/T	1	138549206	C	C	C	C	N	C	Y	Y	C	C	C	C	C	C	C	Y	N	C	N	Y	N	C	C	C	C	C	C	C	C	C	T	C	C	C	C	C	C	C	C	Y	C	Y	C	C	C	N
S1_138549210	A/G	1	138549210	R	A	A	R	N	A	A	R	A	R	A	A	A	A	G	R	N	A	N	A	N	A	A	A	R	A	R	R	A	A	A	A	A	R	R	A	A	A	A	A	A	A	A	A	A	N
S1_139309943	C/A	1	139309943	C	C	C	C	C	C	C	C	C	C	C	C	C	M	C	C	C	C	C	C	C	C	C	C	C	C	C	C	M	C	M	C	M	C	C	M	C	C	C	C	C	C	C	C	C	C
S1_139309949	G/A	1	139309949	G	G	G	G	G	G	G	G	G	G	G	G	G	R	G	G	G	G	G	G	G	G	G	G	G	G	G	G	R	G	R	G	R	G	G	R	G	G	G	G	G	G	G	G	G	G
S1_139309976	C/G	1	139309976	C	C	C	C	C	C	C	C	C	C	C	C	C	S	C	C	C	C	C	C	C	C	C	C	C	C	C	C	S	C	S	C	S	C	C	S	C	C	C	C	C	C	C	C	C	C
S1_140227726	T/C	1	140227726	T	T	T	T	T	T	T	T	T	T	T	T	T	T	Y	T	T	Y	T	Y	Y	T	Y	T	T	Y	T	T	Y	T	T	T	T	T	T	T	T	T	T	T	T	T	T	T	T	T
S1_140227733	C/T	1	140227733	C	C	C	C	C	C	C	C	C	C	C	C	C	C	Y	C	C	Y	C	Y	Y	C	Y	C	C	Y	C	C	Y	C	C	C	C	C	C	C	C	C	C	C	C	C	C	C	C	C
S1_140361905	G/A	1	140361905	G	G	G	G	N	G	G	G	G	G	G	G	G	G	G	G	G	N	G	G	G	G	G	G	G	G	G	G	G	G	G	G	G	G	G	G	G	G	G	G	N	G	G	G	G	G
S1_140361917	G/T	1	140361917	G	G	G	G	N	G	G	G	G	G	G	G	G	G	G	G	G	N	G	G	G	G	G	G	G	G	G	G	G	G	G	G	G	G	G	G	G	G	G	G	N	G	G	G	G	G
S1_140361934	C/T	1	140361934	C	C	C	C	N	C	C	C	C	C	C	C	C	C	C	C	C	N	C	C	C	C	C	C	C	C	C	C	C	C	C	C	C	C	C	C	C	C	C	C	N	C	C	C	C	C
S1_140415478	C/T	1	140415478	C	C	C	C	C	C	C	C	C	C	C	C	C	C	C	C	C	C	C	C	C	C	C	C	C	C	C	C	C	N	C	N	C	C	C	C	C	C	C	C	C	C	C	C	C	C
S1_140674067	G/A	1	140674067	G	G	G	G	R	G	G	G	G	G	G	G	G	G	G	R	G	G	G	G	G	G	G	G	G	G	G	G	R	R	G	G	R	R	G	G	G	G	G	G	G	G	G	G	G	G
S1_140674101	C/T	1	140674101	C	C	C	C	Y	C	C	C	C	C	C	C	C	C	C	Y	C	C	C	C	C	C	C	C	C	C	C	C	Y	Y	C	C	Y	Y	C	C	C	C	C	C	C	C	C	C	C	C
S1_140674125	G/A	1	140674125	G	G	R	G	G	G	R	G	G	G	G	G	G	R	G	G	G	R	R	G	G	G	G	G	R	G	G	G	G	R	G	G	G	G	G	G	G	G	G	G	G	G	G	G	R	G
S1_140674149	G/A	1	140674149	G	G	R	G	G	G	R	G	G	G	G	G	G	R	G	G	G	R	R	G	G	G	G	G	R	G	G	G	G	R	G	G	G	G	G	G	G	G	G	G	G	G	G	G	R	G
S1_140901150	C/A	1	140901150	N	C	C	C	C	C	C	M	C	C	C	C	C	C	C	C	C	C	C	C	C	C	C	C	C	N	C	M	M	C	C	C	C	C	M	C	C	C	C	M	C	C	N	C	C	C
S1_140901170	G/A	1	140901170	N	G	G	G	G	G	G	R	G	G	G	G	G	G	G	G	G	G	G	G	G	G	G	G	G	N	G	R	R	G	G	G	G	G	R	G	G	G	G	R	G	G	N	G	G	G
S1_141708018	G/C	1	141708018	G	G	G	G	G	G	G	G	G	G	G	G	G	G	G	G	G	G	G	G	C	S	C	N	C	S	S	G	G	G	G	G	N	G	G	G	G	G	G	G	G	G	G	G	G	G
S1_142817394	C/A	1	142817394	M	C	C	M	N	C	C	C	C	N	C	C	C	C	C	C	C	C	C	C	C	C	C	C	C	C	C	C	C	N	C	C	N	A	C	M	C	C	C	C	C	M	C	C	C	N
S1_142817397	G/T	1	142817397	G	G	G	G	N	G	G	G	G	N	K	K	G	G	G	G	K	G	G	K	G	G	K	G	G	G	K	G	G	N	G	G	N	G	G	G	G	G	K	G	G	G	G	G	G	N
S1_142817414	C/T	1	142817414	C	Y	C	C	N	C	C	C	C	N	C	C	C	C	C	C	C	C	C	C	C	C	C	C	C	C	C	Y	C	N	C	C	N	C	Y	Y	C	C	C	C	C	C	C	C	C	N
S1_142817418	T/G	1	142817418	T	T	G	T	N	T	T	T	T	N	T	T	T	T	G	T	T	T	K	K	T	T	T	T	T	T	T	T	T	N	T	T	N	T	K	T	T	T	T	T	T	K	T	T	T	N
S1_142817420	G/A	1	142817420	R	G	G	G	N	G	G	G	G	N	G	G	G	A	G	A	R	R	G	G	G	G	G	R	R	G	G	G	G	N	G	G	N	G	R	G	G	G	G	G	G	G	G	G	G	N
S1_142817423	A/G	1	142817423	A	R	A	A	N	A	A	A	A	N	A	A	A	A	A	A	A	A	A	A	A	A	A	A	A	A	A	R	A	N	A	A	N	A	R	R	A	A	A	A	A	A	A	A	A	N
S1_142817426	A/G	1	142817426	A	A	A	A	N	R	A	A	A	N	A	A	A	A	A	A	R	A	A	A	A	A	R	A	A	A	A	A	A	N	A	A	N	A	A	A	A	A	A	A	A	A	A	A	A	N
S1_142817427	C/T	1	142817427	C	C	C	C	N	C	C	C	C	N	Y	Y	C	C	C	C	Y	C	C	Y	C	C	Y	C	C	C	Y	C	C	N	C	C	N	C	C	C	C	C	Y	C	C	C	C	C	C	N
S1_142817432	C/A	1	142817432	C	C	C	C	N	C	C	C	C	N	M	M	C	C	C	C	M	C	C	M	C	C	M	C	C	C	M	C	C	N	C	C	N	C	C	C	C	C	M	C	C	C	C	C	C	N
S1_142817439	C/A	1	142817439	M	C	C	C	N	C	C	C	C	N	C	C	C	A	C	A	M	M	C	C	C	C	C	M	M	C	C	C	C	N	C	C	N	C	M	C	C	C	C	C	C	C	C	C	C	N
S1_143287369	G/C	1	143287369	G	G	G	G	G	G	G	G	G	G	G	G	G	G	G	G	G	N	G	G	G	G	G	G	G	G	G	G	G	G	G	G	G	G	G	G	G	G	G	G	G	G	G	G	G	G
S1_143312822	C/A	1	143312822	A	A	C	C	C	C	C	A	A	A	A	A	A	A	C	C	C	A	A	M	C	C	C	C	C	C	C	C	M	C	A	A	A	A	N	A	C	C	C	C	C	C	C	C	C	C
S1_143340993	A/T	1	143340993	T	A	A	A	A	A	A	A	N	A	A	A	A	A	N	A	A	A	A	A	A	A	A	A	A	A	A	A	W	N	N	A	N	N	A	A	A	N	A	A	A	A	A	A	N	A
S1_143350710	G/A	1	143350710	N	G	G	G	N	G	G	G	G	G	G	G	G	G	N	G	G	G	G	G	G	G	G	G	G	G	G	G	G	N	G	G	G	G	G	G	N	G	G	G	N	N	G	G	G	G
S1_143350736	A/G	1	143350736	N	A	A	A	N	A	A	A	A	A	A	A	A	A	N	A	A	A	A	A	A	A	A	A	A	A	A	A	A	N	A	A	A	A	A	A	N	A	A	A	N	N	A	A	A	A
S1_143350750	G/C	1	143350750	N	G	G	G	N	G	G	G	G	G	G	G	G	G	N	G	G	G	G	G	G	G	G	G	G	G	G	G	G	N	G	G	G	G	G	G	N	G	G	G	N	N	G	G	G	G
S1_144023793	G/A	1	144023793	G	G	G	G	G	G	G	R	G	G	G	G	G	G	G	R	G	G	G	G	G	G	G	G	G	G	G	G	R	R	G	R	G	G	R	G	R	G	G	G	G	G	G	R	G	G
S1_144023795	C/G	1	144023795	S	C	C	C	C	C	C	C	S	S	C	C	C	S	C	S	S	C	C	C	C	C	C	C	S	C	S	C	C	S	C	C	C	C	C	C	C	C	C	C	C	C	C	S	C	C
S1_144023803	G/A	1	144023803	R	G	G	R	G	G	G	G	R	G	G	G	G	G	G	G	G	R	R	G	G	G	G	G	G	G	G	G	G	G	R	G	R	G	G	R	G	R	G	G	G	G	R	G	G	G
S1_144023815	G/A	1	144023815	G	G	G	G	G	R	G	G	G	G	G	R	G	G	G	G	G	R	R	G	G	G	G	G	G	G	G	G	G	G	G	G	G	R	R	G	G	G	G	G	G	G	G	G	G	G
S1_144023823	G/A	1	144023823	G	G	G	G	G	R	G	G	G	G	G	R	G	G	G	G	G	R	R	G	G	G	G	G	G	G	G	G	G	G	G	G	G	R	R	G	G	G	G	G	G	G	G	G	G	G
S1_144023824	T/C	1	144023824	T	Y	T	T	T	T	T	T	T	Y	T	T	Y	T	T	T	T	T	T	T	T	T	Y	T	T	Y	T	T	T	T	T	T	T	T	T	T	T	T	T	T	T	T	T	T	T	T
S1_144243582	A/C	1	144243582	A	A	M	A	A	A	A	A	A	A	A	A	A	A	A	A	A	A	A	A	A	A	A	A	A	A	A	A	A	M	A	A	N	A	A	A	M	A	M	A	A	M	A	A	A	A
S1_144376303	C/T	1	144376303	C	C	T	C	C	C	C	C	C	C	C	C	C	C	C	C	C	C	T	T	C	C	C	C	C	C	Y	T	Y	C	C	C	C	C	C	C	C	C	C	C	C	C	C	C	C	C
S1_144517834	T/C	1	144517834	T	T	T	T	T	Y	Y	T	T	T	T	T	T	T	T	T	T	T	Y	Y	T	T	T	T	T	T	T	T	T	T	T	T	T	T	T	T	T	T	T	T	T	T	T	T	N	T
S1_144999044	T/A	1	144999044	T	T	T	T	N	T	T	W	W	W	W	W	W	W	W	W	W	T	T	T	T	T	T	T	T	T	T	T	T	T	T	T	T	W	W	T	T	W	T	T	T	W	T	W	T	T
S1_144999071	G/C	1	144999071	G	G	G	G	N	G	G	S	S	S	S	S	S	S	S	S	S	G	G	G	G	G	G	G	G	G	G	G	G	G	G	G	G	S	S	G	G	S	G	G	G	S	G	S	G	G
S1_144999072	C/T	1	144999072	C	C	C	C	N	C	C	Y	Y	Y	Y	Y	Y	Y	Y	Y	Y	C	C	C	C	C	C	C	C	C	C	C	C	C	C	C	C	Y	Y	C	C	Y	C	C	C	Y	C	Y	C	C
S1_146158941	T/C	1	146158941	T	T	T	T	T	T	T	T	T	T	T	T	T	T	T	T	T	T	T	T	T	N	T	T	T	T	Y	T	Y	T	T	C	T	C	T	T	T	T	T	T	T	T	T	T	T	N
S1_146863216	C/T	1	146863216	C	C	N	C	Y	C	C	C	C	C	Y	Y	C	C	C	C	C	C	C	C	Y	Y	C	Y	C	C	C	N	C	C	C	C	N	C	C	C	C	C	N	C	C	C	C	C	C	C
S1_146996246	A/C	1	146996246	A	A	A	A	A	A	A	A	M	A	A	M	A	A	A	M	M	A	A	M	M	A	A	A	A	A	M	A	A	A	A	A	A	M	A	A	A	A	A	M	M	M	A	A	A	A
S1_146996253	A/G	1	146996253	A	A	A	A	A	A	A	A	R	A	A	R	A	A	A	R	R	A	A	R	R	A	A	A	A	A	R	A	A	A	A	A	A	R	A	A	A	A	A	R	R	R	A	A	A	A
S1_146996263	C/T	1	146996263	C	C	C	C	C	Y	C	C	C	C	C	Y	C	C	Y	C	C	C	C	C	C	C	C	C	C	C	C	Y	C	C	C	C	C	C	C	C	C	Y	C	Y	C	C	C	Y	C	C
S1_146996270	C/T	1	146996270	C	C	C	C	C	C	C	C	Y	C	C	Y	C	C	C	Y	Y	C	C	Y	Y	C	C	C	C	C	Y	C	C	C	C	C	C	Y	C	C	C	C	C	Y	Y	Y	C	C	C	C
S1_147666869	G/C	1	147666869	G	G	G	N	N	N	N	G	G	G	G	G	G	G	G	G	G	G	G	C	G	G	G	G	N	G	G	C	G	G	G	G	G	G	G	G	N	G	G	N	N	G	G	G	G	G
S1_147873054	C/T	1	147873054	C	C	Y	C	C	C	C	C	C	C	C	C	C	C	C	C	C	C	C	C	Y	C	C	C	C	C	C	C	C	C	C	C	C	C	C	Y	Y	Y	Y	C	C	Y	Y	Y	C	Y
S1_148461324	A/C	1	148461324	A	A	A	C	N	C	C	A	A	A	A	A	A	A	A	A	A	A	A	C	A	N	A	N	N	A	A	A	A	N	M	A	A	A	A	A	C	A	A	C	C	A	A	A	A	M
S1_148901651	G/A	1	148901651	G	G	G	G	G	G	G	A	A	A	A	A	A	R	G	G	G	G	G	G	G	G	G	G	G	G	R	G	R	G	R	A	A	A	G	G	G	G	G	G	G	G	G	G	G	G
S1_148901690	G/C	1	148901690	C	C	G	G	G	G	G	C	C	C	C	C	C	S	G	G	G	G	G	G	G	G	G	G	G	G	S	G	S	G	C	C	C	C	G	G	G	G	G	G	G	G	G	G	G	G
S1_149082466	G/A	1	149082466	G	N	G	N	N	G	N	G	G	G	G	N	G	G	G	G	G	G	G	G	N	G	G	G	N	G	N	G	G	G	G	N	N	G	G	G	G	N	G	G	G	G	G	G	G	G
S1_149704147	C/A	1	149704147	C	N	C	C	C	C	C	C	C	C	C	C	N	C	C	C	C	C	C	C	C	C	A	N	A	C	N	C	N	N	C	N	C	C	C	C	N	N	C	C	C	N	N	N	C	C
S1_149704165	C/T	1	149704165	C	N	C	C	C	C	C	C	C	C	C	C	N	C	C	C	C	C	C	C	C	C	T	N	T	C	N	C	N	N	C	N	C	C	C	C	N	N	C	C	C	N	N	N	C	C
S1_149880506	G/A	1	149880506	G	G	G	G	G	G	G	G	G	G	G	G	G	G	G	G	G	G	G	G	G	G	G	R	G	G	G	G	R	G	R	G	N	G	G	G	G	G	G	R	G	G	G	G	G	G
S1_149993029	T/C	1	149993029	T	T	C	T	T	T	T	T	T	T	T	T	T	T	T	T	T	T	C	C	T	T	T	T	T	Y	T	C	T	T	T	T	T	N	T	T	T	T	T	T	T	T	T	T	N	T
S1_149993040	T/C	1	149993040	T	T	C	T	T	T	T	T	T	T	T	T	T	T	T	T	T	T	C	C	T	T	T	T	T	Y	T	C	T	T	T	T	T	N	T	T	T	T	T	T	T	T	T	T	N	T
S1_150597859	C/T	1	150597859	C	C	C	C	C	C	C	C	C	C	Y	C	C	C	C	C	C	C	C	C	C	C	C	C	Y	C	C	C	C	Y	C	C	C	C	C	C	Y	C	C	C	C	C	C	C	C	C
S1_150597862	C/T	1	150597862	C	C	C	C	C	C	C	C	C	C	Y	C	C	C	C	C	C	C	C	C	C	C	C	C	Y	C	C	C	C	Y	C	C	C	C	C	C	Y	C	C	C	C	C	C	C	C	C
S1_150669699	C/T	1	150669699	C	C	Y	Y	C	Y	C	C	C	C	C	C	C	C	N	C	C	N	Y	C	C	Y	C	C	C	C	C	C	C	C	Y	N	C	C	C	C	C	N	C	C	Y	C	Y	Y	N	C
S1_150669702	T/C	1	150669702	T	Y	T	T	T	Y	T	T	T	T	T	Y	T	T	N	Y	Y	N	Y	Y	T	T	Y	T	T	T	T	T	T	Y	T	N	T	T	Y	T	T	N	T	T	T	Y	T	T	N	T
S1_150931453	C/T	1	150931453	C	C	N	Y	C	C	Y	C	Y	Y	Y	C	Y	C	C	Y	N	N	C	C	C	C	C	C	C	C	C	C	C	N	T	C	N	C	C	N	C	C	C	N	C	C	N	C	C	C
S1_150931480	G/A	1	150931480	R	G	N	R	G	G	G	R	G	G	G	R	G	G	R	R	N	N	G	R	G	G	G	G	G	R	R	G	R	N	G	R	N	G	G	N	R	G	G	N	R	G	N	G	G	A
S1_151047254	T/G	1	151047254	T	T	T	T	T	T	T	T	T	K	T	T	T	T	T	T	T	T	T	K	K	T	T	T	K	T	T	T	K	T	T	T	T	K	T	T	T	T	T	T	T	T	T	T	T	T
S1_151047285	C/G	1	151047285	C	C	C	C	C	S	S	C	C	C	C	C	C	C	C	C	S	C	C	C	C	C	C	C	C	C	S	S	C	G	S	C	C	C	C	C	C	C	S	C	S	C	C	C	C	C
S1_151168874	C/G	1	151168874	C	C	C	C	C	C	C	S	C	C	C	C	G	C	C	C	C	C	C	S	C	C	S	S	C	N	S	C	C	C	C	S	C	C	C	C	N	N	N	C	C	C	C	S	C	C
S1_151421387	A/C	1	151421387	A	A	M	A	N	A	A	A	A	A	A	A	A	A	A	A	A	N	N	A	M	M	M	M	C	A	M	A	A	A	N	A	A	A	A	M	A	A	A	A	A	A	A	A	N	A
S1_151421400	A/G	1	151421400	A	A	A	A	N	A	A	A	A	A	A	A	A	A	A	A	R	N	N	G	A	A	A	A	A	G	A	G	A	A	N	A	A	A	A	A	R	A	A	A	A	A	A	A	N	A
S1_151421409	G/A	1	151421409	G	G	R	A	N	A	A	G	G	G	G	G	G	G	G	G	G	N	N	G	R	R	R	R	A	G	R	G	G	A	N	G	G	G	G	R	R	G	G	A	A	G	G	G	N	R
S1_151907479	G/A	1	151907479	G	G	G	G	G	R	R	G	G	G	G	G	G	G	G	G	G	R	G	G	G	G	G	G	R	R	G	G	G	G	G	G	G	G	G	G	G	G	G	R	R	G	G	G	R	R
S1_152580817	C/T	1	152580817	C	C	C	C	C	C	C	T	T	T	T	T	T	C	C	C	C	Y	T	C	C	C	C	N	C	C	C	C	C	C	C	Y	T	T	T	T	C	C	C	C	C	C	N	C	C	N
S1_152783365	C/T	1	152783365	C	C	C	C	C	C	C	C	C	C	C	C	Y	Y	C	Y	C	C	C	C	C	C	Y	Y	C	C	C	C	C	C	C	C	C	C	C	C	C	C	C	C	C	C	C	C	C	C
S1_152783366	G/T	1	152783366	G	G	G	G	G	K	G	G	G	G	G	G	K	G	G	K	K	G	K	G	G	K	G	K	G	G	G	G	G	G	G	K	G	G	G	G	G	G	G	G	G	G	G	K	G	K
S1_152807675	G/C	1	152807675	G	G	G	N	N	N	N	G	G	G	G	G	G	G	G	G	G	G	G	G	G	G	G	G	G	G	G	N	G	G	G	G	G	G	G	G	G	N	G	N	N	G	G	G	G	N
S1_152807738	C/T	1	152807738	C	C	C	N	N	N	N	C	C	C	C	C	C	C	C	C	C	C	C	C	C	C	C	C	C	C	C	N	C	C	C	C	C	C	N	N	N	N	C	N	N	C	C	C	C	C
S1_153906970	C/T	1	153906970	C	N	C	C	C	C	N	C	C	C	C	C	C	C	N	N	C	C	C	C	C	C	N	N	C	C	C	N	C	N	C	C	C	N	N	C	C	N	C	C	C	C	N	C	C	C
S1_153906980	G/C	1	153906980	G	N	G	G	G	G	N	G	G	G	G	G	G	G	N	N	G	G	G	G	G	G	N	N	G	G	G	N	G	N	G	G	G	N	N	G	G	N	G	G	G	G	N	G	G	G
S1_153973271	G/A	1	153973271	G	G	G	G	G	G	G	A	A	A	A	A	A	R	G	G	G	G	G	G	G	A	G	A	G	R	G	G	A	G	R	A	A	A	G	G	G	G	G	G	G	G	G	G	G	G
S1_154127738	G/T	1	154127738	G	K	G	K	G	K	G	K	G	G	G	G	G	G	G	K	G	G	K	G	T	G	N	G	G	K	G	K	K	K	G	N	K	G	N	G	G	G	G	K	G	G	N	N	G	G
S1_154813313	C/T	1	154813313	C	C	C	T	T	T	T	T	T	T	T	T	T	T	T	C	C	C	C	Y	C	C	C	T	C	C	C	C	C	C	C	C	C	C	C	C	C	C	C	C	C	C	C	C	C	C
S1_155268965	G/T	1	155268965	G	G	G	G	N	G	G	G	G	G	G	G	G	G	G	G	G	G	N	G	G	N	G	G	N	G	G	G	G	G	G	G	G	G	G	G	G	G	N	G	N	G	G	G	N	N
S1_155268966	A/T	1	155268966	A	A	A	A	N	A	A	A	A	A	A	A	A	A	A	A	A	A	N	A	A	N	A	A	N	A	A	A	A	A	A	A	A	A	A	A	A	A	N	A	N	A	A	A	N	N
S1_155753860	C/T	1	155753860	N	C	C	C	C	C	C	C	C	C	C	C	C	C	C	C	C	C	C	C	T	Y	T	C	T	Y	T	C	C	N	C	C	C	C	C	C	C	C	C	C	C	C	C	C	C	C
S1_156229020	G/A	1	156229020	G	G	G	G	G	G	G	G	R	A	G	G	G	G	G	G	G	G	G	R	G	G	G	R	G	G	R	G	G	G	G	G	G	G	G	G	G	G	G	G	G	G	G	G	G	G
S1_156229031	G/A	1	156229031	G	G	G	G	G	G	G	G	R	A	G	G	G	G	G	G	G	G	G	R	G	G	G	R	G	G	R	G	G	G	G	G	G	G	G	G	G	G	G	G	G	G	G	G	G	G
S1_157000806	A/G	1	157000806	A	A	G	G	G	G	G	G	G	G	G	G	N	A	A	A	A	A	A	A	A	A	A	A	N	A	R	G	R	G	A	A	N	A	A	A	G	R	R	G	G	A	N	A	A	G
S1_157000821	A/C	1	157000821	A	A	C	C	C	C	C	C	C	C	C	C	N	A	A	A	A	A	A	A	A	A	A	A	N	A	M	C	M	C	A	A	N	A	A	A	C	M	M	C	C	A	N	A	A	C
S1_157107125	C/T	1	157107125	C	C	C	Y	Y	C	Y	C	C	C	C	C	C	C	C	C	C	C	Y	Y	C	C	C	C	C	C	C	C	C	Y	Y	N	C	C	C	C	Y	C	C	C	C	C	C	C	C	C
S1_157107139	G/C	1	157107139	G	G	G	S	S	G	S	G	G	G	G	G	G	G	G	G	G	G	S	S	G	G	G	G	G	G	G	G	G	S	S	N	G	G	G	G	S	G	G	G	G	G	G	G	G	G
S1_157107160	A/G	1	157107160	A	A	A	R	R	A	R	A	A	A	A	A	A	A	A	A	A	A	R	R	A	A	A	A	A	A	A	A	A	R	R	N	A	A	A	A	R	A	A	A	A	A	A	A	A	A
S1_158009397	C/T	1	158009397	C	C	C	T	N	T	T	C	C	C	C	C	C	Y	T	T	T	C	C	C	T	T	T	T	T	Y	C	C	C	C	Y	C	C	C	T	T	C	T	T	Y	C	T	C	C	T	C
S1_158009426	C/T	1	158009426	C	C	T	C	N	C	C	T	T	T	T	T	T	Y	C	C	C	T	T	T	C	C	C	C	C	Y	T	T	T	T	Y	T	T	T	C	C	T	C	C	Y	T	C	T	T	C	T
S1_158017856	C/T	1	158017856	C	C	T	C	C	C	C	T	T	T	T	T	N	Y	C	C	C	T	T	T	C	C	C	C	C	C	Y	T	T	T	T	T	T	T	C	C	Y	C	C	Y	T	C	T	T	C	T
S1_158156510	C/T	1	158156510	T	T	C	C	C	C	C	C	C	C	C	C	C	N	T	T	T	C	C	C	C	T	C	Y	C	C	C	C	C	T	Y	C	C	C	C	C	T	N	T	T	T	T	T	T	T	T
S1_158691796	C/T	1	158691796	C	C	C	C	C	C	C	C	C	C	C	C	C	C	C	C	C	C	C	C	C	C	C	C	C	C	C	C	C	C	C	C	C	C	C	C	C	C	C	C	C	C	C	C	C	C
S1_158691798	T/G	1	158691798	T	T	T	T	T	T	T	T	T	T	T	T	T	T	T	T	T	T	T	T	T	T	T	T	T	T	T	T	T	T	T	T	T	T	T	T	T	T	T	T	T	T	T	T	T	T
S1_158691823	G/A	1	158691823	G	G	G	G	G	G	G	G	G	G	G	G	G	G	G	G	G	G	G	G	G	G	G	G	G	G	G	G	G	G	G	G	G	G	G	G	G	G	G	G	G	G	G	G	G	G
S1_159242965	G/C	1	159242965	G	G	G	G	G	G	G	G	G	G	G	G	G	G	G	G	G	G	G	G	G	G	G	G	G	G	N	G	G	G	G	G	G	G	G	G	G	G	G	G	G	G	G	G	G	G
S1_159868432	C/T	1	159868432	T	T	T	C	C	C	C	C	C	C	C	C	C	C	C	C	C	C	C	C	C	C	C	C	C	C	C	C	C	C	C	N	C	C	C	C	C	C	C	C	C	C	C	C	C	C
S1_159868433	G/A	1	159868433	G	G	G	G	G	G	G	G	G	G	G	G	G	G	G	G	G	G	G	G	A	G	G	G	G	G	G	G	G	G	G	N	G	G	G	G	G	G	G	G	G	G	G	G	G	G
S1_159868434	G/A	1	159868434	G	G	G	G	G	G	G	G	G	G	G	G	G	G	G	G	G	G	G	G	A	G	G	G	G	G	G	G	G	G	G	N	G	G	G	G	G	G	G	G	G	G	G	G	G	G
S1_159868460	A/C	1	159868460	A	A	A	A	A	A	A	A	A	A	A	A	A	A	A	A	A	A	A	A	A	A	A	A	A	A	A	A	A	C	A	N	A	A	A	A	A	A	A	A	A	A	A	A	A	A
S1_160166714	C/T	1	160166714	C	N	Y	Y	C	C	C	Y	C	C	N	C	C	C	C	C	C	Y	N	Y	C	N	T	N	C	Y	C	C	C	N	C	C	C	Y	C	N	C	C	C	T	Y	N	C	C	Y	C
S1_160166725	A/G	1	160166725	A	N	R	R	A	A	A	R	A	A	N	A	A	A	A	A	A	R	N	R	A	N	G	N	A	R	A	A	A	N	A	A	A	R	A	N	A	A	A	G	R	N	A	A	R	A
S1_160166731	A/T	1	160166731	A	N	W	W	A	A	A	W	A	A	N	A	A	A	A	A	A	W	N	W	A	N	T	N	A	W	A	A	A	N	A	A	A	W	A	N	A	A	A	T	W	N	A	A	W	A
S1_160419645	G/A	1	160419645	G	R	G	G	R	G	G	G	G	G	G	G	G	G	G	G	G	G	G	G	G	G	G	G	R	G	G	G	G	G	R	G	R	G	G	G	G	N	G	R	G	G	G	G	G	R
S1_160419650	G/C	1	160419650	G	S	G	G	G	S	G	S	G	G	S	G	G	G	G	G	G	S	G	G	S	G	G	G	S	S	G	G	G	G	S	S	G	S	G	G	G	N	S	G	G	S	S	G	S	S
S1_160419665	G/A	1	160419665	G	G	G	G	G	G	G	G	G	G	G	G	G	G	G	G	G	G	G	G	R	G	G	G	R	G	G	G	G	G	G	G	G	G	R	G	R	N	G	G	G	G	G	R	G	G
S1_160419683	C/T	1	160419683	C	Y	C	C	Y	C	C	C	C	C	C	C	C	C	C	C	C	C	C	C	C	C	C	C	Y	C	C	C	C	C	Y	C	Y	C	C	C	C	N	C	Y	C	C	C	C	C	Y
S1_160419689	G/A	1	160419689	G	G	G	G	G	G	G	G	G	G	G	G	G	G	G	G	G	G	G	G	R	G	G	G	R	G	G	G	G	G	G	G	G	G	R	G	R	N	G	G	G	G	G	R	G	G
S1_160419698	G/C	1	160419698	G	S	G	G	S	G	G	G	G	G	G	G	G	G	G	G	G	G	G	G	G	G	G	G	S	G	G	G	G	G	S	G	S	G	G	G	G	N	G	S	G	G	G	G	G	S
S1_160832089	G/T	1	160832089	G	G	G	G	G	G	N	G	G	G	G	G	G	G	G	G	G	G	G	G	G	G	G	N	G	G	N	G	G	N	G	G	G	G	G	N	G	G	G	G	G	G	G	G	G	G
S1_161468095	A/T	1	161468095	A	A	A	A	A	A	A	A	A	A	A	A	A	A	A	T	T	A	T	T	T	A	A	A	A	A	A	A	A	A	A	A	A	A	A	A	A	A	A	T	W	T	A	A	T	T
S1_161609012	G/T	1	161609012	T	T	G	G	G	G	G	G	G	G	G	G	G	G	G	G	G	T	G	G	G	G	G	G	G	G	K	G	K	T	T	T	T	N	T	T	K	N	T	G	K	G	N	T	G	G
S1_161798358	G/C	1	161798358	G	G	N	G	G	G	G	C	C	C	C	N	N	G	G	G	G	G	N	G	G	C	N	C	G	G	G	N	C	G	C	C	C	C	G	G	G	G	G	G	G	G	N	G	G	G
S1_161961985	A/T	1	161961985	A	A	A	A	A	A	A	T	T	T	T	T	N	A	A	A	A	T	A	A	A	A	A	A	T	T	T	N	A	A	A	A	A	N	A	A	A	A	A	A	A	A	A	A	A	A
S1_162188430	A/G	1	162188430	A	A	G	A	A	A	A	A	A	A	A	A	A	A	A	A	A	A	A	A	A	A	A	A	A	A	R	A	R	A	G	G	G	G	A	A	A	A	A	A	A	N	A	A	A	A
S1_162188433	C/T	1	162188433	C	C	C	T	T	T	T	C	C	C	C	C	C	C	C	C	C	C	C	C	C	C	Y	Y	C	Y	C	C	C	C	C	C	C	C	C	C	C	C	C	C	C	N	C	C	C	C
S1_162977660	C/T	1	162977660	C	C	C	C	C	C	C	C	C	C	C	C	C	C	C	C	C	C	T	C	C	T	T	C	T	T	Y	N	C	C	C	N	C	C	C	C	T	T	T	C	T	C	T	N	C	C
S1_163344421	G/A	1	163344421	A	A	A	G	G	G	G	G	G	G	G	G	G	G	G	G	G	G	G	G	G	G	G	G	G	G	G	G	G	G	G	G	G	G	G	G	G	G	G	G	G	G	G	G	G	G
S1_165097434	A/G	1	165097434	A	A	G	A	A	A	A	A	A	A	A	A	A	A	A	A	A	A	A	A	A	A	A	A	A	A	A	A	A	A	A	A	A	A	A	A	A	A	A	A	A	A	A	A	A	A
S1_166269403	C/A	1	166269403	C	C	C	C	C	C	C	C	C	C	C	C	C	C	C	C	C	C	C	C	C	C	C	C	C	C	C	C	C	C	C	C	C	C	C	C	C	C	C	C	C	C	C	N	C	C
S1_166269422	C/G	1	166269422	C	C	C	C	C	C	C	C	C	C	C	C	C	C	C	C	C	C	C	C	C	C	C	C	C	C	C	C	C	C	C	C	C	C	C	C	C	C	C	C	C	C	C	N	C	C
S1_166627247	C/T	1	166627247	N	C	C	C	C	C	C	C	C	C	C	C	N	C	C	C	C	N	N	C	C	N	N	N	T	N	T	N	C	N	C	C	C	C	C	C	N	T	T	C	N	C	T	T	N	C
S1_166627271	C/T	1	166627271	N	C	C	C	C	C	C	C	C	C	C	C	N	C	C	C	C	N	N	C	C	N	N	N	T	N	T	N	T	N	T	T	T	Y	C	C	N	T	T	C	N	C	T	T	N	C
S1_167551698	C/T	1	167551698	C	C	C	C	C	C	C	T	T	T	T	T	T	T	N	C	C	C	C	C	C	C	C	C	C	C	Y	C	Y	C	Y	T	T	T	C	C	Y	C	C	C	C	C	C	C	N	N
S1_167551705	C/A	1	167551705	C	C	C	C	C	C	C	A	A	A	A	A	A	A	N	C	C	C	C	C	C	C	C	C	C	C	M	C	M	C	M	A	A	A	C	C	M	C	C	C	C	C	C	C	N	N
S1_168482844	G/A	1	168482844	G	G	G	G	G	G	G	G	G	G	G	G	G	G	R	G	G	G	G	G	G	G	R	G	G	G	G	G	G	A	G	G	G	G	G	G	G	G	G	G	G	G	G	G	R	G
S1_169098230	A/T	1	169098230	A	A	A	A	A	A	A	A	A	A	A	A	A	A	A	A	A	A	A	A	A	A	A	A	A	A	A	A	A	N	A	A	A	A	A	A	A	A	A	A	A	A	A	A	A	A
S1_170243537	G/C	1	170243537	G	G	G	C	C	C	C	C	C	C	C	C	C	N	G	G	G	C	N	G	G	G	G	C	G	S	S	C	S	G	G	G	G	G	G	G	G	C	G	C	C	G	G	N	G	C
S1_170243642	G/C	1	170243642	G	N	G	G	G	G	G	G	G	G	G	G	G	C	C	C	C	G	N	C	C	S	C	G	C	S	S	G	C	C	S	C	C	C	C	C	G	C	C	G	G	C	C	G	C	G
S1_170243657	A/C	1	170243657	A	N	A	A	A	A	A	A	A	A	A	A	A	C	C	C	C	A	N	C	C	M	C	A	C	M	M	A	C	A	M	C	C	C	C	C	A	C	C	A	A	C	C	A	C	A
S1_171382606	C/A	1	171382606	A	A	C	C	C	C	C	C	C	C	C	C	C	C	C	C	C	C	C	C	C	C	C	C	C	C	C	C	C	N	C	C	C	C	C	C	C	C	C	C	C	C	C	C	C	C
S1_171728436	A/G	1	171728436	A	A	A	A	A	A	A	A	A	A	A	A	A	G	G	G	G	A	G	A	A	A	A	A	A	A	A	A	R	A	R	G	G	G	G	G	A	R	G	A	A	G	G	A	G	A
S1_173043637	G/A	1	173043637	G	G	A	A	A	A	A	A	A	A	A	A	N	A	A	G	G	G	G	G	G	G	R	A	G	R	R	G	N	N	A	N	N	N	G	G	G	G	G	G	G	G	G	G	G	N
S1_173043645	C/T	1	173043645	C	C	C	C	C	C	C	C	C	C	C	C	N	C	C	T	T	T	T	T	C	C	C	C	C	C	C	C	N	N	C	N	N	N	T	T	T	T	T	T	T	T	T	T	T	N
S1_173276154	T/A	1	173276154	N	T	A	T	T	T	T	A	A	A	A	A	A	W	N	N	T	A	A	A	T	T	N	T	T	T	N	A	A	A	W	A	A	A	T	T	W	T	T	T	A	T	A	A	T	A
S1_173276189	G/A	1	173276189	N	G	A	G	G	G	G	A	A	A	A	A	A	R	N	N	G	A	A	A	G	G	N	G	G	G	N	A	A	A	R	A	A	A	G	G	R	G	G	G	A	G	A	A	G	A
S1_174178348	A/T	1	174178348	A	N	N	W	A	A	N	A	W	W	W	A	W	A	A	A	W	A	N	W	N	A	A	A	A	A	N	A	A	A	A	W	W	A	W	A	A	N	A	A	A	W	N	A	A	A
S1_174178375	C/T	1	174178375	C	N	N	C	C	Y	N	C	C	C	C	C	C	C	Y	C	C	C	N	C	N	C	C	C	C	C	N	C	C	C	C	C	C	C	C	C	C	N	C	Y	C	C	N	C	C	C
S1_174233189	G/A	1	174233189	A	A	G	G	G	G	G	G	G	G	G	G	G	G	G	G	G	G	N	G	G	G	G	G	G	G	G	G	G	N	G	G	G	G	G	G	G	G	G	G	G	G	G	G	G	G
S1_174233261	T/G	1	174233261	G	G	T	T	T	T	T	G	G	G	G	G	G	G	T	T	N	T	T	T	N	G	T	G	T	K	T	T	G	T	G	G	G	G	T	N	N	N	T	N	T	N	T	T	N	N
S1_174985185	T/C	1	174985185	T	T	Y	T	T	T	T	T	T	N	T	T	Y	T	T	T	T	T	T	Y	T	T	T	Y	T	T	T	T	T	T	Y	T	Y	T	Y	T	T	T	Y	T	T	T	T	T	T	T
S1_174985189	G/A	1	174985189	G	G	R	G	G	G	G	G	G	N	G	G	R	G	G	G	G	G	G	R	G	G	G	R	G	G	G	G	G	G	R	G	R	G	R	G	G	G	R	G	G	G	G	G	G	G
S1_175438707	C/T	1	175438707	C	C	C	C	Y	T	Y	Y	C	C	C	Y	C	N	C	C	C	N	Y	N	C	Y	C	C	C	Y	C	Y	C	N	N	N	C	C	Y	C	C	C	Y	C	C	Y	C	N	C	N
S1_175438708	G/A	1	175438708	G	G	G	G	R	A	R	R	R	G	G	R	G	N	G	G	G	N	R	N	G	R	G	G	G	R	G	R	G	N	N	N	G	G	R	G	G	G	R	R	G	R	G	N	G	N
S1_175438724	C/T	1	175438724	C	C	C	C	C	C	Y	C	C	Y	Y	Y	C	N	C	C	Y	N	Y	N	C	C	C	C	C	Y	C	C	Y	N	N	N	C	C	C	C	C	C	C	Y	C	Y	T	N	C	N
S1_175438726	G/A	1	175438726	R	R	G	G	G	G	G	G	R	G	G	G	G	N	G	G	G	N	G	N	G	R	G	G	G	G	G	G	R	N	N	N	G	G	R	G	R	G	G	R	G	G	G	N	G	N
S1_175438732	C/T	1	175438732	C	C	C	C	C	C	C	C	Y	C	C	C	C	N	C	C	C	N	C	N	C	C	C	C	C	C	C	C	C	N	N	N	C	C	C	C	C	C	C	Y	C	C	C	N	C	N
S1_175438741	C/T	1	175438741	Y	C	C	C	C	C	Y	C	C	Y	C	C	C	N	C	C	C	N	C	N	C	Y	T	C	C	C	Y	C	C	N	N	N	C	C	C	C	C	C	C	C	T	Y	C	N	Y	N
S1_175438746	G/A	1	175438746	G	G	G	G	G	G	R	G	G	R	R	R	G	N	G	G	R	N	R	N	G	G	G	G	G	R	G	G	R	N	N	N	G	G	G	G	G	G	G	R	G	R	A	N	G	N
S1_175438748	C/G	1	175438748	C	C	C	C	S	G	S	S	C	C	C	S	C	N	C	C	C	N	S	N	C	S	C	C	C	S	C	S	C	N	N	N	C	C	S	C	C	C	S	C	C	S	C	N	C	N
S1_175438749	G/A	1	175438749	G	R	G	G	G	G	G	G	G	G	G	G	G	N	G	G	G	N	G	N	G	G	G	G	G	G	G	G	G	N	N	N	G	G	G	G	R	G	G	G	G	G	G	N	G	N
S1_176530416	C/T	1	176530416	C	C	C	C	C	C	C	T	T	T	T	T	T	Y	C	C	C	C	C	C	C	C	C	C	C	C	C	C	Y	C	Y	T	T	T	C	C	Y	C	C	C	C	C	C	C	C	C
S1_176530424	A/G	1	176530424	A	A	A	A	A	A	A	G	G	G	G	G	G	R	A	A	A	A	A	A	A	A	A	A	A	A	A	A	R	A	R	G	G	G	A	A	R	A	A	A	A	A	A	A	A	A
S1_176813939	C/T	1	176813939	C	C	C	C	C	C	C	C	C	C	C	C	C	C	C	C	C	C	C	C	T	C	C	C	C	C	C	N	C	N	C	C	C	C	C	C	C	C	C	C	C	C	C	C	C	C
S1_176813943	C/G	1	176813943	C	C	C	C	C	C	C	C	C	C	C	C	C	C	C	C	C	C	C	C	G	C	C	C	C	C	C	N	C	N	C	C	C	C	C	C	C	C	C	C	C	C	C	C	C	C
S1_176849219	G/A	1	176849219	G	G	G	G	G	G	G	G	G	G	G	G	G	G	N	G	G	G	G	G	G	G	G	G	G	G	G	G	G	G	G	N	G	G	G	G	G	N	N	G	G	G	N	G	N	G
S1_176849222	G/C	1	176849222	G	G	G	G	G	G	G	G	G	G	G	G	G	G	N	G	G	G	G	G	G	G	G	G	G	G	G	G	G	G	G	N	G	G	G	G	G	N	N	G	G	G	N	G	N	G
S1_176849249	C/T	1	176849249	C	C	C	C	C	C	C	C	C	C	C	C	C	C	N	C	C	C	C	C	C	C	C	C	C	C	C	C	C	C	C	N	C	C	C	C	C	N	N	C	C	C	N	C	N	C
S1_177046633	G/C	1	177046633	G	G	G	G	G	G	G	G	G	G	G	G	G	G	G	G	G	G	G	G	G	G	N	G	G	G	G	G	G	G	G	G	G	G	G	G	G	G	G	G	G	G	G	G	G	G
S1_177046645	T/C	1	177046645	T	T	T	T	T	T	T	T	T	T	T	T	T	T	T	T	T	T	T	T	T	T	N	T	T	T	T	T	T	T	T	T	T	T	T	T	T	T	T	T	T	T	T	T	T	T
S1_178198213	G/A	1	178198213	G	G	G	G	G	G	G	A	A	A	A	N	A	R	G	G	G	G	G	G	N	G	G	G	G	G	G	G	G	G	G	N	N	N	G	G	G	G	G	G	G	G	G	G	G	G
S1_178198266	A/G	1	178198266	A	A	A	A	A	A	A	G	G	G	G	N	G	R	A	A	A	A	A	A	N	A	A	A	A	A	A	A	A	A	A	N	N	N	A	A	A	A	A	A	A	A	A	A	A	A
S1_178553772	C/T	1	178553772	C	T	Y	C	N	C	N	C	C	C	C	C	C	C	Y	Y	C	N	C	Y	C	C	C	C	C	C	C	Y	N	C	Y	N	C	C	C	C	C	C	Y	C	C	C	C	N	C	C
S1_178553775	C/A	1	178553775	C	A	M	C	N	C	N	C	C	C	C	C	C	C	M	M	C	N	C	M	C	C	C	C	C	C	C	M	N	C	M	N	C	C	C	C	C	C	M	C	C	C	C	N	C	C
S1_178651015	C/G	1	178651015	C	C	C	C	C	C	C	C	C	C	C	C	C	C	C	C	C	N	C	C	C	C	C	C	C	C	C	C	G	C	G	G	C	N	C	C	C	C	C	C	C	C	C	C	C	C
S1_179223615	C/T	1	179223615	C	C	C	C	C	C	C	C	C	C	C	C	C	C	C	C	C	C	Y	C	C	C	C	C	C	Y	C	C	C	C	C	C	C	C	Y	Y	C	C	C	Y	C	C	C	C	Y	C
S1_179223643	A/C	1	179223643	A	A	A	A	A	A	A	A	A	A	A	A	A	A	A	A	A	A	M	A	A	A	A	A	A	M	A	A	A	A	A	A	A	A	M	M	A	A	A	M	A	A	A	A	M	A
S1_179223646	C/T	1	179223646	C	C	C	C	C	C	C	C	C	C	C	C	C	C	C	C	C	C	Y	C	C	C	C	C	C	Y	C	C	C	C	C	C	C	C	Y	Y	C	C	C	Y	C	C	C	C	Y	C
S1_179363862	C/G	1	179363862	N	C	G	C	C	C	C	N	N	N	N	N	N	N	C	C	C	C	N	G	C	C	C	N	C	S	S	G	C	N	C	C	N	C	C	C	C	C	C	C	C	C	C	C	N	C
S1_179593250	G/A	1	179593250	R	G	G	G	G	G	G	G	G	G	G	R	G	R	R	G	G	G	G	G	G	R	G	G	G	G	G	R	G	G	G	G	G	G	G	G	G	R	R	G	G	G	G	R	G	R
S1_179690540	C/T	1	179690540	Y	C	C	C	C	Y	C	C	C	Y	C	Y	Y	C	C	T	C	C	C	Y	C	C	C	Y	C	Y	C	C	C	Y	C	C	C	C	C	Y	C	C	C	Y	C	C	C	Y	C	C
S1_179691926	C/T	1	179691926	C	C	Y	Y	Y	T	Y	C	C	C	C	C	C	C	C	C	C	C	C	C	C	C	C	Y	C	C	C	C	C	C	C	C	C	C	C	C	Y	C	C	C	Y	C	C	C	C	Y
S1_179693077	G/A	1	179693077	G	G	A	A	A	A	A	G	G	G	G	G	G	G	G	G	G	G	G	G	G	G	G	G	G	G	G	G	G	N	G	N	G	G	G	G	A	G	G	A	A	G	G	G	N	N
S1_179693082	G/A	1	179693082	G	G	G	G	G	G	G	A	A	A	A	A	A	G	G	G	G	R	G	G	G	A	G	G	A	R	A	G	G	N	A	N	G	G	G	G	G	G	G	G	G	G	G	G	N	N
S1_179693083	T/C	1	179693083	T	T	C	C	C	C	C	T	T	T	T	T	T	T	T	T	T	T	T	T	T	T	T	T	T	T	T	T	T	N	T	N	T	T	T	T	C	T	T	C	C	T	T	T	N	N
S1_179693091	G/A	1	179693091	G	G	G	G	G	G	G	A	A	A	A	A	A	G	G	G	G	R	G	G	G	A	G	G	A	R	A	G	G	N	A	N	G	G	G	G	G	G	G	G	G	G	G	G	N	N
S1_179693096	G/A	1	179693096	G	G	A	A	A	A	A	G	G	G	G	G	G	G	G	G	G	G	G	G	G	G	G	G	G	G	G	G	G	N	G	N	G	G	G	G	A	G	G	A	A	G	G	G	N	N
S1_179693119	C/T	1	179693119	C	C	T	T	T	T	T	C	C	C	C	C	C	C	C	C	C	C	C	C	C	C	C	C	C	C	C	C	C	N	C	N	C	C	C	C	T	C	C	T	T	C	C	C	N	N
S1_179693129	G/A	1	179693129	G	G	G	G	G	G	G	A	A	A	A	A	A	G	G	G	G	R	G	G	G	A	G	G	A	R	A	G	G	N	A	N	G	G	G	G	G	G	G	G	G	G	G	G	N	N
S1_179693859	G/A	1	179693859	G	G	N	G	G	G	N	A	A	A	A	A	R	G	G	G	G	A	G	G	G	R	N	G	A	R	R	G	N	A	R	G	G	G	G	G	G	G	G	G	G	G	G	G	G	N
S1_179693907	C/T	1	179693907	T	T	N	C	C	C	N	C	C	C	C	C	C	C	C	C	C	C	C	C	Y	Y	N	T	C	Y	Y	T	N	C	C	C	C	C	C	C	C	C	C	C	C	C	C	C	C	N
S1_180123642	C/G	1	180123642	S	C	C	C	C	C	C	C	C	C	C	C	C	C	C	C	C	C	N	N	N	C	N	C	C	C	N	S	C	C	C	C	C	C	S	S	C	N	C	C	C	N	C	C	C	C
S1_180123660	C/T	1	180123660	C	Y	N	C	C	Y	C	C	C	C	C	C	C	C	C	C	C	C	C	C	C	C	C	N	C	Y	C	C	C	C	C	C	C	C	C	N	N	C	C	C	C	N	C	C	C	C
S1_180123663	C/T	1	180123663	C	Y	N	Y	C	C	C	C	C	C	C	Y	C	C	C	C	C	Y	C	C	C	C	Y	N	C	Y	C	C	C	C	C	C	C	C	C	N	N	C	C	C	C	N	C	C	C	Y
S1_180123681	G/T	1	180123681	G	G	N	G	G	K	G	G	G	G	G	G	G	G	G	K	K	G	G	G	T	G	K	N	K	K	G	G	G	K	T	G	G	K	G	N	N	G	G	G	G	N	G	G	G	G
S1_180123685	G/A	1	180123685	G	G	N	G	G	G	R	G	G	G	G	G	G	R	G	R	G	G	G	G	G	R	G	N	R	G	G	R	G	G	G	G	G	G	R	N	N	A	G	G	G	N	G	G	G	G
S1_180123686	C/T	1	180123686	C	C	N	C	C	Y	C	C	C	C	C	C	C	C	C	Y	Y	C	C	C	T	C	Y	N	Y	Y	C	C	C	Y	T	C	C	Y	C	N	N	C	C	C	C	N	C	C	C	C
S1_180123694	C/T	1	180123694	C	C	N	C	C	C	C	C	C	C	C	C	C	Y	C	C	C	C	C	C	C	C	C	N	C	C	C	Y	C	C	C	C	C	C	Y	N	N	C	C	C	C	N	C	C	C	C
S1_180123700	T/C	1	180123700	T	T	N	Y	T	T	T	T	T	T	Y	T	T	T	T	T	T	T	Y	Y	T	T	Y	N	Y	Y	T	T	T	Y	T	T	T	T	T	N	N	T	T	T	T	N	T	T	T	T
S1_180123702	G/C	1	180123702	G	G	N	G	G	G	G	G	G	G	G	G	G	S	G	G	G	G	G	G	G	G	G	N	G	G	G	S	G	G	G	G	G	G	S	N	N	G	G	G	G	N	G	G	G	G
S1_180262720	G/C	1	180262720	G	G	C	G	G	G	G	C	C	C	C	C	C	S	G	G	G	C	C	C	C	G	C	G	C	C	S	C	S	G	G	G	G	G	C	C	G	G	G	G	G	G	G	G	G	G
S1_181403195	C/G	1	181403195	C	S	S	C	C	S	C	C	C	C	C	C	C	C	C	C	C	C	S	C	C	C	C	C	C	C	C	C	C	C	C	C	N	C	C	C	C	C	S	S	C	C	C	C	S	C
S1_181403222	G/A	1	181403222	G	G	G	R	R	R	R	G	G	G	G	G	G	G	G	G	G	G	G	G	G	G	G	G	G	G	R	G	R	G	G	G	N	G	G	G	G	G	G	G	G	G	G	G	G	G
S1_181403224	C/T	1	181403224	C	Y	C	Y	Y	C	C	C	C	C	C	C	C	C	C	C	C	C	C	C	C	C	C	C	C	C	C	C	C	Y	Y	Y	N	C	C	C	Y	C	Y	C	C	Y	C	C	C	Y
S1_181403329	C/T	1	181403329	Y	N	C	C	C	C	C	C	C	Y	C	Y	Y	C	Y	C	Y	C	C	Y	Y	C	C	C	C	C	C	Y	C	C	C	N	T	C	Y	Y	C	C	C	C	Y	C	C	C	C	C
S1_181403330	G/A	1	181403330	R	N	G	G	G	G	G	G	G	R	G	R	R	G	R	G	R	G	G	R	R	G	G	G	G	G	G	R	G	G	G	N	A	G	R	R	G	G	G	G	R	G	G	G	G	G
S1_181731765	G/A	1	181731765	A	A	G	G	G	G	G	A	A	A	A	A	A	R	G	G	G	G	G	G	G	A	G	A	G	R	G	G	R	G	R	A	A	A	G	G	G	G	G	G	G	G	G	G	G	G
S1_184941871	C/T	1	184941871	C	C	C	Y	C	Y	Y	C	C	C	C	C	Y	Y	C	C	C	Y	C	C	C	C	C	Y	C	C	C	C	C	C	C	C	C	C	C	C	C	C	C	Y	C	C	C	C	C	Y
S1_186695183	C/T	1	186695183	C	Y	C	Y	C	C	C	C	C	C	C	C	C	C	C	Y	C	C	C	Y	C	C	C	C	C	C	C	C	C	C	Y	C	Y	C	C	C	C	C	Y	C	C	C	C	C	C	Y
S1_187595494	A/C	1	187595494	A	A	A	M	A	A	M	M	C	M	M	M	A	A	A	M	M	A	C	A	A	A	A	A	A	A	A	A	A	A	M	A	A	M	A	C	A	A	A	A	A	A	N	A	A	A
S1_189473902	G/A	1	189473902	G	G	G	G	G	G	G	G	G	G	G	G	G	G	G	G	G	G	G	G	G	G	G	G	G	G	G	R	G	N	G	G	G	G	G	G	G	N	G	G	G	G	G	G	G	G
S1_189675300	G/A	1	189675300	G	G	N	R	N	G	N	G	G	G	G	G	G	G	G	G	G	G	G	G	G	N	G	G	G	G	G	G	R	G	G	G	G	G	G	R	G	G	G	G	G	G	G	G	N	G
S1_189675309	A/G	1	189675309	A	A	N	A	N	A	N	A	R	A	R	A	A	A	R	A	A	A	R	A	A	N	A	A	A	R	A	A	A	A	A	R	A	A	A	A	A	A	A	A	A	A	A	A	N	A
S1_189837741	G/T	1	189837741	G	G	G	G	G	G	G	G	G	G	G	G	G	G	G	G	G	G	G	G	G	G	G	G	G	G	G	G	G	G	G	G	G	G	G	G	G	G	G	G	G	G	G	G	G	G
S1_189837763	T/A	1	189837763	T	T	T	A	A	A	A	A	A	A	A	A	A	T	T	T	T	T	T	A	T	T	T	T	T	T	T	T	T	A	W	T	A	A	A	A	A	T	T	A	A	T	T	T	T	A
S2_2090427	G/T	2	2090427	G	G	G	G	G	G	G	K	K	G	G	G	G	G	G	G	G	G	K	G	G	G	G	G	G	G	G	G	G	G	G	G	G	G	G	G	K	G	G	G	G	G	G	G	G	G
S2_2090443	C/T	2	2090443	C	C	C	C	C	Y	C	C	C	C	C	C	Y	C	Y	C	Y	C	C	C	C	C	C	C	C	C	C	C	C	C	Y	C	Y	C	Y	C	C	C	C	C	C	Y	Y	C	Y	C
S2_2317928	A/C	2	2317928	A	A	A	A	A	A	A	A	A	A	M	A	A	A	A	A	A	A	N	A	A	A	M	A	A	A	M	A	A	A	A	A	M	M	M	A	M	A	A	A	A	A	A	A	A	A
S2_2317944	G/A	2	2317944	G	G	G	G	G	G	G	G	G	G	R	G	G	G	G	G	G	G	N	G	G	G	R	G	G	G	R	G	G	G	G	G	R	R	R	G	R	G	G	G	G	G	G	G	G	G
S2_2317951	A/G	2	2317951	A	R	A	A	A	A	A	A	A	A	A	A	A	A	A	A	A	A	N	A	A	A	A	R	A	R	A	R	A	A	A	A	A	A	R	R	A	A	A	A	A	A	A	A	A	A
S2_2889458	A/G	2	2889458	A	A	A	A	A	A	A	A	A	A	A	N	A	A	A	A	A	A	A	A	A	G	G	A	G	A	N	A	A	A	A	A	A	A	A	A	A	N	A	A	A	A	A	A	A	A
S2_3102193	T/C	2	3102193	T	T	N	C	C	C	C	T	T	T	T	T	T	T	T	T	T	T	T	T	T	T	C	C	T	T	C	T	C	T	Y	Y	N	N	T	T	T	T	T	T	T	T	T	T	T	T
S2_3394611	G/A	2	3394611	G	G	G	R	R	R	G	R	G	R	G	G	G	R	R	G	G	G	G	G	G	G	G	G	G	G	G	R	G	G	G	R	G	R	R	R	G	G	G	G	G	G	G	R	G	G
S2_3440342	C/T	2	3440342	C	N	N	C	C	C	C	C	C	C	N	Y	C	C	C	N	C	C	C	C	C	N	C	C	C	N	C	N	C	N	C	C	C	N	N	C	C	N	C	C	C	C	N	C	C	C
S2_3440345	C/T	2	3440345	C	N	N	C	C	C	C	C	C	C	N	Y	C	C	C	N	C	C	C	C	C	N	C	C	C	N	C	N	C	N	C	C	C	N	N	C	C	N	C	C	C	C	N	C	C	C
S2_3440366	C/T	2	3440366	C	N	N	C	C	C	C	C	C	C	N	C	C	C	C	N	C	C	C	C	C	N	C	C	C	N	C	N	Y	N	C	C	C	N	N	C	C	N	C	C	C	C	N	C	C	C
S2_3440376	G/A	2	3440376	G	N	N	G	G	G	G	G	G	G	N	R	G	G	G	N	G	G	G	G	G	N	G	G	G	N	G	N	G	N	G	G	G	N	N	G	G	N	G	G	G	G	N	G	G	G
S2_3440379	C/G	2	3440379	C	N	N	C	C	C	C	C	C	C	N	S	C	C	C	N	C	C	C	C	C	N	C	C	C	N	C	N	C	N	C	C	C	N	N	C	C	N	C	C	C	C	N	C	C	C
S2_4607371	G/A	2	4607371	G	G	A	A	A	A	A	G	G	G	G	G	G	G	G	G	G	G	G	G	G	G	G	G	G	G	A	N	A	A	G	N	N	N	G	G	A	A	A	A	G	A	G	A	G	G
S2_4607400	G/C	2	4607400	G	G	C	C	C	C	C	G	G	G	G	G	G	G	G	G	G	G	G	G	G	G	G	G	G	G	C	N	C	C	G	N	N	N	G	G	C	C	C	C	G	C	G	C	G	G
S2_7717304	G/T	2	7717304	G	G	G	G	G	G	G	G	G	N	K	K	N	N	G	G	K	K	G	G	K	K	G	G	G	K	G	N	G	G	G	G	G	G	G	G	K	G	K	K	G	K	K	K	G	G
S2_8133835	T/G	2	8133835	G	G	G	T	T	T	T	G	G	G	G	G	G	G	G	T	T	G	G	G	G	T	T	T	T	T	T	G	K	T	G	G	G	G	G	G	T	T	T	T	G	T	G	T	G	G
S2_9109096	G/C	2	9109096	G	G	G	G	C	S	G	G	G	G	G	G	S	S	G	G	G	G	S	G	G	G	G	G	G	G	G	G	G	G	G	G	G	G	G	S	G	G	G	G	G	G	G	S	S	G
S2_9420072	G/C	2	9420072	G	G	C	C	C	C	C	G	N	G	C	G	C	G	G	C	C	N	C	G	C	C	G	N	G	S	C	G	G	N	G	G	G	G	G	N	C	C	C	C	C	C	N	C	N	C
S2_10005384	C/T	2	10005384	C	N	C	C	C	C	C	N	C	C	C	C	C	C	N	C	C	C	C	C	C	C	C	C	C	C	C	Y	C	C	C	Y	N	Y	Y	C	C	C	C	C	C	N	C	C	C	N
S2_10005409	G/A	2	10005409	G	N	G	G	G	G	G	N	G	G	G	G	G	G	N	G	G	G	G	G	G	G	G	G	G	G	G	G	G	G	G	G	N	G	G	G	G	G	G	G	G	N	G	G	G	N
S2_11027247	T/C	2	11027247	C	C	T	C	C	C	C	C	C	C	C	T	C	C	N	T	T	C	T	T	C	C	C	C	C	C	C	T	Y	N	C	T	T	C	T	T	N	T	T	T	T	T	T	T	T	T
S2_11071462	G/T	2	11071462	G	G	K	K	G	G	G	G	K	G	G	G	K	K	G	N	G	G	G	G	G	G	G	G	K	K	G	G	G	G	G	G	G	G	G	G	G	G	G	G	G	G	G	N	G	G
S2_11539288	C/T	2	11539288	C	N	C	C	C	C	C	C	C	C	C	C	C	C	C	C	C	C	C	Y	Y	C	C	C	C	Y	Y	C	C	C	N	C	C	C	C	C	C	N	C	C	C	C	C	C	C	C
S2_12588583	T/C	2	12588583	C	C	T	C	C	C	C	C	C	C	C	T	C	C	C	T	T	Y	T	T	T	C	C	C	C	C	C	T	Y	T	C	C	N	N	C	C	T	T	T	T	N	T	T	T	T	T
S2_12650588	G/T	2	12650588	K	G	G	G	G	G	K	G	G	G	G	G	G	G	G	G	G	G	G	G	G	G	G	G	G	G	G	G	K	G	K	G	G	G	G	K	G	G	G	K	G	G	G	K	K	G
S2_13215717	C/T	2	13215717	C	C	C	C	C	C	C	C	C	C	C	C	C	C	C	T	N	C	C	C	C	C	C	C	C	C	C	C	N	C	C	C	C	C	C	C	C	C	C	C	C	C	C	Y	C	C
S2_13428347	A/G	2	13428347	A	A	A	R	A	R	R	R	A	A	A	A	A	A	A	R	R	R	R	A	A	A	N	N	R	A	A	R	A	A	R	A	A	A	G	A	A	A	A	R	N	A	A	N	A	N
S2_13553422	C/T	2	13553422	C	C	C	C	C	C	C	C	C	C	C	C	C	C	C	C	C	C	C	C	C	T	T	C	T	C	C	C	C	C	C	C	C	C	C	C	C	C	C	C	C	C	C	C	C	C
S2_13553432	C/G	2	13553432	C	C	C	C	C	C	C	C	C	C	C	C	C	C	C	C	C	C	C	C	C	G	G	C	G	C	C	C	C	C	C	C	C	C	C	C	C	C	C	C	C	C	C	C	C	C
S2_13553528	C/T	2	13553528	C	C	C	C	C	C	C	C	C	C	C	C	C	C	C	C	C	C	C	C	C	C	C	Y	C	T	Y	C	C	C	C	C	C	C	C	C	C	C	C	C	C	C	C	C	C	C
S2_17283189	G/A	2	17283189	G	G	G	G	G	G	G	A	N	A	N	A	A	A	A	A	N	A	A	A	A	N	G	G	G	G	G	G	G	N	G	N	G	N	A	A	G	G	R	G	N	G	A	G	N	A
S2_17283191	G/C	2	17283191	G	G	G	G	G	G	G	C	N	C	N	C	C	C	C	C	N	C	C	C	C	N	G	G	G	G	G	G	G	N	G	N	G	N	C	C	G	G	S	G	N	G	C	G	N	C
S2_17283192	G/T	2	17283192	G	G	G	G	G	G	G	T	N	T	N	T	T	T	T	T	N	T	T	T	T	N	G	G	G	G	G	G	G	N	G	N	G	N	T	T	G	G	K	G	N	G	T	G	N	T
S2_17643610	C/T	2	17643610	C	C	C	C	C	C	C	C	C	C	C	C	C	C	C	T	T	C	C	C	C	T	C	T	C	Y	Y	C	C	C	C	C	N	C	C	C	C	C	C	C	C	C	C	C	C	C
S2_18298049	T/C	2	18298049	T	Y	T	T	T	T	T	T	T	T	T	T	T	T	T	Y	T	T	Y	T	T	T	T	T	T	T	T	T	Y	T	T	T	T	Y	T	T	T	T	T	T	T	T	Y	T	T	T
S2_18298082	C/T	2	18298082	C	Y	Y	Y	C	Y	C	Y	C	Y	Y	C	C	Y	C	C	C	C	Y	C	Y	C	Y	C	C	C	Y	C	C	C	C	C	Y	C	Y	C	C	C	C	C	C	C	C	C	C	C
S2_18298091	C/T	2	18298091	C	Y	C	C	C	C	C	C	C	C	C	C	C	C	C	Y	C	C	Y	C	C	C	C	C	C	C	C	C	Y	C	C	C	C	Y	C	C	C	C	C	C	C	C	Y	C	C	C
S2_19359026	A/T	2	19359026	A	A	W	T	T	T	T	A	A	A	A	A	A	A	A	A	A	T	A	A	A	A	A	A	A	A	A	A	A	T	W	A	A	A	A	A	W	T	W	W	W	W	W	T	A	W
S2_20526688	G/C	2	20526688	S	S	N	S	C	S	S	G	G	G	G	G	G	G	G	G	N	N	S	G	S	S	G	G	S	S	S	G	G	G	N	G	N	G	G	G	G	G	S	G	C	G	G	S	C	C
S2_20695847	G/T	2	20695847	G	G	G	K	G	G	G	G	G	G	G	G	G	K	G	K	G	G	G	G	G	G	G	G	G	G	K	G	G	G	G	G	G	G	G	G	G	K	K	G	G	G	G	G	G	K
S2_20695877	G/A	2	20695877	G	G	G	R	G	G	G	G	G	G	G	G	G	R	G	R	G	G	G	G	G	G	G	G	G	G	R	G	G	G	G	G	G	G	G	G	G	R	R	G	G	G	G	G	G	R
S2_20945445	T/C	2	20945445	Y	T	Y	T	T	T	T	T	T	T	T	T	T	T	T	T	T	T	T	T	T	Y	T	T	Y	Y	N	Y	T	T	T	T	T	T	T	T	T	N	T	T	T	T	N	T	T	T
S2_20945460	A/T	2	20945460	W	A	W	A	A	A	A	A	A	A	A	A	A	A	A	A	A	A	A	A	A	W	A	A	W	W	N	W	A	A	A	A	A	A	A	A	A	N	A	A	A	A	N	A	A	A
S2_22914583	C/T	2	22914583	C	C	C	C	C	C	C	C	C	C	C	C	C	C	C	C	C	C	C	C	C	C	C	C	C	C	C	C	Y	C	C	C	C	C	C	C	C	C	C	C	C	C	C	C	C	C
S2_25925509	C/T	2	25925509	C	C	C	Y	C	C	C	C	C	C	C	C	C	C	C	C	C	Y	C	C	C	C	C	C	C	C	C	C	C	C	C	C	C	Y	C	C	C	Y	C	C	Y	C	C	C	C	C
S2_26381386	C/T	2	26381386	C	C	C	C	Y	C	C	C	C	C	C	C	C	C	C	C	C	C	C	C	C	C	C	C	C	C	C	C	C	C	C	C	C	C	C	C	C	C	C	C	C	C	Y	C	N	C
S2_26381404	G/A	2	26381404	G	G	G	G	G	G	G	G	G	G	G	G	G	G	G	G	G	G	G	G	R	G	G	G	G	G	G	G	G	G	R	G	G	G	G	G	G	G	G	G	G	R	G	G	N	G
S2_27467781	C/T	2	27467781	C	C	C	C	C	C	C	C	C	C	C	C	C	C	C	C	C	C	N	C	C	C	Y	C	C	C	C	C	C	C	C	C	N	C	C	C	C	N	C	C	C	C	C	C	C	C
S2_27659617	C/T	2	27659617	Y	C	C	Y	C	Y	C	C	C	Y	C	C	C	C	Y	C	Y	Y	C	Y	C	C	C	C	C	C	C	C	Y	C	C	C	C	Y	C	C	Y	N	Y	C	C	C	Y	C	C	C
S2_27906349	G/A	2	27906349	G	G	G	G	G	G	G	G	G	G	G	G	G	G	G	G	R	G	G	G	G	G	G	G	G	G	G	G	G	G	G	R	G	G	G	G	G	G	R	G	R	G	R	R	G	G
S2_27906350	C/T	2	27906350	C	C	C	C	C	Y	C	C	C	C	C	C	C	C	C	C	C	C	C	C	C	C	C	C	C	C	C	C	C	C	Y	C	C	C	C	C	C	Y	C	C	Y	C	C	C	C	Y
S2_27906377	G/A	2	27906377	G	G	G	G	G	R	G	G	G	G	G	G	G	G	G	G	G	G	G	G	G	G	G	G	G	G	G	G	G	G	R	G	G	G	G	G	G	R	G	G	R	G	G	G	G	R
S2_32210106	A/G	2	32210106	A	A	A	G	G	G	G	A	A	A	A	A	A	A	A	G	G	A	A	G	A	A	R	R	A	A	R	A	G	A	R	G	R	G	A	A	A	G	A	A	G	G	A	G	G	G
S2_33615686	A/G	2	33615686	G	G	A	A	A	A	A	A	A	A	A	A	A	G	G	A	A	A	A	A	A	A	R	N	G	A	R	A	A	A	A	N	R	A	G	G	A	G	A	A	G	G	N	G	G	R
S2_34901987	A/G	2	34901987	A	A	A	G	G	G	G	A	A	A	A	A	A	A	A	A	A	G	A	G	A	A	R	G	A	A	A	G	A	G	A	R	R	A	G	G	A	A	A	A	A	A	A	A	A	A
S2_35079902	C/T	2	35079902	C	C	C	C	C	C	C	C	C	C	C	C	C	C	C	C	C	C	C	C	C	C	C	C	C	C	C	C	C	Y	C	C	C	C	Y	C	C	C	C	C	C	Y	Y	C	C	C
S2_35242942	A/G	2	35242942	A	A	G	G	G	G	G	A	G	A	G	G	G	A	A	G	G	G	N	R	G	G	A	N	A	G	R	A	A	G	R	A	A	A	A	A	G	N	G	G	G	G	G	N	A	G
S2_35607489	C/T	2	35607489	C	C	C	Y	T	T	T	C	C	C	C	C	C	C	C	C	C	T	C	T	C	C	T	T	C	Y	C	T	Y	N	C	Y	N	C	T	T	N	C	C	C	C	C	C	C	C	C
S2_35867595	C/G	2	35867595	C	C	C	S	C	C	C	C	S	C	C	C	C	C	C	C	C	C	S	S	C	C	S	C	S	C	C	C	C	C	C	C	C	C	C	C	C	C	S	C	C	C	C	C	C	C
S2_36003586	G/A	2	36003586	N	G	A	G	N	G	G	N	N	G	G	A	G	G	G	G	N	G	N	N	G	G	G	G	G	N	G	A	R	G	G	A	A	A	N	N	G	N	G	G	G	G	N	G	G	G
S2_36507025	A/G	2	36507025	A	A	N	A	A	A	A	A	R	A	A	R	A	R	A	A	A	N	A	A	A	A	A	A	A	A	A	A	A	A	A	A	A	R	A	A	A	A	A	A	R	R	A	A	A	A
S2_36627003	A/G	2	36627003	A	A	G	G	G	G	G	A	A	A	A	A	N	A	A	A	A	G	A	A	A	A	A	A	A	A	A	A	A	G	A	A	A	A	A	A	G	G	G	G	G	G	G	G	N	G
S2_36661006	T/C	2	36661006	T	N	T	T	T	T	T	T	T	T	T	T	T	T	T	T	T	T	T	T	T	C	C	C	C	C	Y	C	T	T	Y	C	C	C	T	T	N	T	T	T	T	T	T	T	T	T
S2_36713370	A/C	2	36713370	A	A	A	A	A	A	A	A	A	A	A	A	A	A	A	A	A	A	A	A	A	A	A	A	A	A	A	A	A	A	A	A	A	A	M	C	A	A	A	A	A	A	A	A	A	A
S2_36807729	A/T	2	36807729	A	A	T	T	T	T	T	A	A	A	A	A	A	A	A	A	A	T	A	A	A	A	A	A	A	A	A	A	A	T	A	A	A	A	A	A	T	T	T	T	T	T	T	T	A	T
S2_36807755	G/C	2	36807755	G	G	C	C	C	C	C	G	C	G	C	C	C	G	G	C	C	C	C	S	C	G	G	G	G	G	G	G	G	C	S	G	G	G	G	G	C	C	C	C	C	C	C	C	G	C
S2_36957223	C/T	2	36957223	C	C	C	C	C	C	C	Y	Y	Y	Y	Y	Y	Y	Y	C	C	C	C	C	C	C	C	C	C	C	Y	Y	C	C	Y	C	C	Y	C	C	Y	C	C	C	C	C	C	C	C	C
S2_36957256	G/A	2	36957256	G	G	G	G	G	G	G	R	R	R	R	R	R	R	G	G	G	G	G	G	G	G	G	G	G	G	R	R	G	G	G	G	G	R	G	G	R	G	G	G	G	G	G	G	G	G
S2_37207139	A/G	2	37207139	A	A	A	A	N	A	A	A	A	A	A	A	R	R	R	R	G	A	R	R	A	A	A	R	R	A	R	R	R	A	A	G	N	R	R	N	A	A	A	A	G	R	A	R	A	A
S2_37381806	G/A	2	37381806	A	N	N	G	G	G	G	A	A	A	N	G	A	A	A	A	A	A	G	G	A	N	N	G	A	A	A	N	G	G	G	N	G	G	G	G	G	A	G	G	A	A	A	A	A	G
S2_37505012	A/C	2	37505012	N	N	A	N	N	N	N	C	C	C	C	A	C	C	C	A	A	A	A	A	A	N	N	N	N	A	A	A	A	A	A	A	A	A	A	A	A	A	A	A	A	A	A	A	A	A
S2_37638666	G/C	2	37638666	G	N	G	C	C	C	C	G	N	G	G	G	G	G	G	G	G	G	N	G	G	G	G	C	G	G	G	G	G	N	N	G	G	G	G	N	G	N	G	G	G	N	G	G	G	N
S2_39228049	T/C	2	39228049	T	T	T	T	C	T	T	T	T	T	T	T	T	T	T	T	T	N	T	T	T	T	T	T	T	T	Y	T	T	T	N	T	T	T	T	T	T	T	T	T	T	T	T	T	T	T
S2_39551605	C/A	2	39551605	A	A	C	C	C	C	C	C	C	C	C	A	C	A	A	C	C	C	C	C	C	C	A	A	A	C	M	C	C	N	C	C	M	C	A	A	C	A	C	M	A	A	C	N	A	C
S2_39679852	T/C	2	39679852	C	C	C	T	N	T	N	C	C	N	C	C	C	N	C	C	C	C	N	C	C	T	N	T	T	T	T	T	T	T	Y	T	N	T	C	C	T	T	T	T	C	T	N	N	C	C
S2_39679868	T/C	2	39679868	T	T	T	T	N	T	N	T	T	N	T	T	T	N	T	T	T	T	N	T	T	C	N	C	C	C	T	C	T	T	Y	C	N	C	T	T	T	T	T	T	T	T	N	N	T	T
S2_40146974	G/A	2	40146974	G	G	G	G	G	G	R	G	G	G	G	G	G	R	G	G	G	G	G	G	N	G	R	R	G	G	G	G	G	G	G	G	G	G	G	G	R	R	G	G	R	R	G	R	A	A
S2_40664585	G/A	2	40664585	G	G	G	A	A	A	A	G	G	G	G	G	G	G	G	G	G	N	N	A	G	G	R	N	G	G	G	G	A	G	R	N	N	N	G	G	G	G	G	G	G	G	G	G	G	G
S2_42408652	T/C	2	42408652	T	T	T	T	T	T	T	T	T	T	T	T	T	T	T	T	N	T	T	T	T	C	C	T	C	T	T	T	T	T	T	T	T	T	T	T	N	T	T	T	T	T	T	T	T	T
S2_43414552	G/A	2	43414552	A	A	G	G	N	G	G	G	G	G	G	G	G	G	G	G	G	A	G	G	G	A	R	R	A	R	R	G	G	G	G	R	R	R	A	A	G	N	G	G	G	G	G	G	G	G
S2_45453400	G/A	2	45453400	G	G	R	G	G	G	G	G	R	G	R	G	G	R	R	G	G	N	G	G	G	G	R	G	G	G	G	G	G	G	G	G	G	G	G	G	G	G	G	G	G	G	G	G	G	G
S2_45453417	A/G	2	45453417	A	A	R	R	A	A	A	A	A	A	A	A	A	A	A	A	R	N	A	R	R	R	A	A	A	A	A	A	A	A	A	A	A	A	A	R	R	A	A	A	R	A	A	A	A	A
S2_45453422	A/G	2	45453422	A	A	R	R	A	A	A	A	A	A	A	A	A	A	A	A	R	N	A	R	R	R	A	A	A	A	A	A	A	A	A	A	A	A	A	R	R	A	A	A	R	A	A	A	A	A
S2_45634216	T/C	2	45634216	T	T	C	C	C	C	C	T	C	T	C	C	C	T	Y	C	C	N	C	Y	C	T	T	T	T	T	T	T	T	C	Y	T	T	T	T	T	C	C	C	C	C	C	C	C	T	C
S2_45694160	A/G	2	45694160	A	A	G	G	G	G	G	A	N	A	N	N	N	A	A	N	N	G	N	A	N	A	A	N	A	A	A	A	A	G	R	A	A	A	A	N	G	G	G	G	G	G	G	G	A	G
S2_45737691	C/A	2	45737691	C	M	M	C	C	C	C	C	C	M	C	C	C	C	C	C	C	M	C	C	C	C	C	M	C	M	C	C	C	C	M	C	C	C	M	C	C	C	C	C	C	C	M	C	C	C
S2_45737737	C/T	2	45737737	Y	C	C	Y	C	Y	C	C	C	C	C	C	C	C	C	C	C	C	C	C	C	Y	Y	C	Y	C	C	C	C	Y	C	C	C	C	C	C	C	C	Y	Y	C	C	C	C	C	C
S2_46420145	G/A	2	46420145	A	A	G	G	G	G	G	G	G	G	G	A	G	G	G	G	G	A	A	N	A	G	G	G	G	R	G	A	G	G	R	A	A	A	A	R	N	G	G	G	G	G	G	G	G	G
S2_46647776	G/T	2	46647776	G	G	G	G	G	G	G	G	G	G	G	G	G	G	G	G	G	T	G	G	G	G	G	G	G	G	K	G	K	G	K	K	K	T	G	G	G	N	G	G	G	G	G	G	G	G
S2_47133719	G/C	2	47133719	G	G	C	C	C	C	C	G	G	G	G	G	G	G	G	G	N	G	G	G	G	G	G	G	G	S	S	S	C	C	S	C	C	S	G	G	S	S	C	C	G	C	G	C	G	G
S2_47158910	G/C	2	47158910	G	G	G	S	C	S	G	G	G	G	G	G	G	G	G	G	G	G	G	G	G	G	G	S	G	S	S	G	C	G	G	G	G	G	G	G	C	S	C	C	G	C	G	C	G	G
S2_47158911	G/A	2	47158911	G	G	A	R	G	R	A	A	A	A	A	A	A	A	A	A	A	A	A	A	A	G	G	G	G	G	G	A	G	A	R	A	A	A	A	A	G	R	G	G	A	G	A	G	A	A
S2_47158913	C/T	2	47158913	C	C	C	C	C	C	C	C	C	C	C	C	C	C	C	C	C	C	C	C	C	C	C	Y	C	Y	Y	C	C	C	C	C	C	C	C	C	C	C	C	C	C	C	C	C	C	C
S2_47412566	C/A	2	47412566	C	C	M	C	C	C	C	M	C	M	C	C	C	C	C	C	C	C	C	M	C	C	C	C	M	C	C	C	C	C	C	C	C	M	C	C	C	C	C	C	C	M	C	C	C	C
S2_47547128	C/T	2	47547128	Y	C	C	C	N	C	C	C	C	C	C	C	C	C	C	C	C	C	Y	C	Y	C	Y	C	C	Y	C	C	C	Y	C	Y	C	C	C	C	C	C	C	C	C	C	C	C	C	C
S2_47955533	C/T	2	47955533	C	C	C	C	N	C	C	C	C	C	C	C	C	T	T	C	C	T	C	Y	C	C	N	C	N	Y	C	T	C	C	C	C	T	C	T	T	C	T	C	C	T	C	C	T	T	C
S2_48271155	A/C	2	48271155	M	A	A	A	A	A	A	M	A	A	A	A	A	A	A	M	A	A	C	N	A	A	A	A	A	M	N	A	M	A	A	A	M	A	M	A	A	A	A	A	A	A	A	A	A	A
S2_48271165	A/C	2	48271165	M	A	A	A	A	A	A	M	A	A	A	A	A	A	A	M	A	A	C	N	A	A	A	A	A	M	N	A	M	A	A	A	M	A	M	A	A	A	A	A	A	A	A	A	A	A
S2_48982983	G/T	2	48982983	G	G	G	K	G	K	G	G	G	G	G	G	G	N	G	K	G	N	G	G	G	G	K	G	G	G	N	G	G	N	G	N	N	T	G	G	G	G	K	G	K	G	G	N	G	G
S2_50471408	A/G	2	50471408	A	R	A	A	A	A	A	A	A	A	A	A	A	A	A	A	A	A	A	A	A	A	R	A	A	A	R	A	A	A	A	A	A	A	A	A	A	A	A	A	R	A	A	A	A	A
S2_50675690	C/A	2	50675690	C	C	C	C	C	C	C	C	C	C	C	C	C	C	C	C	C	C	C	C	C	C	C	C	C	C	C	C	C	M	M	M	M	C	C	M	C	C	C	C	C	C	C	C	C	C
S2_50675701	T/G	2	50675701	T	T	T	T	T	T	T	T	T	T	T	T	T	T	T	T	T	T	T	T	T	T	T	T	T	T	T	T	T	K	K	K	K	T	T	K	T	T	T	T	T	T	T	T	T	T
S2_51200515	A/G	2	51200515	A	A	A	R	R	R	R	A	A	A	A	A	A	A	A	A	A	A	A	R	A	A	R	R	A	A	R	A	A	N	R	R	R	R	A	A	A	A	A	A	A	A	A	A	A	A
S2_51208813	C/T	2	51208813	C	C	C	C	C	Y	C	C	C	C	C	Y	C	C	N	Y	Y	C	C	C	C	C	C	C	Y	Y	C	C	C	N	C	C	C	N	C	C	C	C	C	C	C	C	Y	Y	C	C
S2_51208819	A/T	2	51208819	A	A	W	A	A	A	A	W	A	A	A	A	A	A	N	W	A	A	A	A	A	W	A	A	A	W	A	W	A	N	A	A	A	N	A	A	A	A	A	W	A	W	A	A	W	W
S2_51208820	G/A	2	51208820	G	R	G	G	G	G	G	G	R	G	G	G	G	G	N	G	G	A	G	G	G	G	G	G	G	R	R	G	G	N	G	G	G	N	A	G	G	G	G	G	R	G	R	G	G	G
S2_52157505	C/G	2	52157505	C	C	C	G	G	G	G	C	C	C	G	C	S	C	C	G	G	G	N	G	C	C	S	G	C	C	C	G	S	G	C	S	G	C	G	G	C	G	C	C	G	G	C	G	G	G
S2_52157567	T/G	2	52157567	G	G	T	T	T	T	T	N	T	T	T	T	T	T	T	T	T	N	T	T	T	G	K	T	G	G	K	T	T	T	T	N	T	T	T	T	T	T	T	N	T	T	N	T	N	T
S2_54306320	C/T	2	54306320	C	C	C	C	C	C	C	C	Y	Y	C	Y	C	Y	C	C	C	C	C	C	C	C	C	Y	Y	C	C	C	C	C	C	Y	C	C	Y	Y	Y	C	C	C	C	C	C	C	C	C
S2_54306328	A/T	2	54306328	W	A	A	A	A	A	W	A	A	A	A	A	A	A	A	A	W	A	A	A	A	A	A	W	A	A	A	A	W	W	A	A	A	W	W	A	A	A	A	A	A	A	A	A	A	A
S2_54368276	G/A	2	54368276	G	G	G	A	A	A	A	G	G	G	G	G	G	N	G	G	G	G	G	N	G	G	R	A	G	G	G	G	G	N	G	G	G	G	G	G	G	G	G	G	G	G	G	G	G	G
S2_54783191	T/G	2	54783191	T	T	G	G	G	G	G	T	G	T	G	G	G	T	T	G	G	G	G	T	G	G	T	G	T	G	K	T	T	G	K	T	T	T	T	T	G	G	G	G	G	G	G	G	T	G
S2_55488752	T/C	2	55488752	T	T	Y	T	T	T	T	T	T	N	T	T	T	T	N	Y	Y	T	T	Y	T	T	T	T	T	T	T	T	N	T	T	N	N	T	T	N	T	Y	T	T	Y	Y	T	C	Y	C
S2_55488776	G/C	2	55488776	G	G	S	G	G	G	G	G	G	N	G	G	G	G	N	S	S	G	G	S	G	G	G	G	G	G	G	G	N	G	G	N	N	G	G	N	G	S	G	G	S	S	G	C	S	C
S2_55488794	C/T	2	55488794	C	C	Y	C	C	C	C	C	C	N	C	C	C	C	N	Y	Y	C	C	Y	C	C	C	C	C	C	C	C	N	C	C	N	N	C	C	N	C	Y	C	C	Y	Y	C	T	Y	T
S2_55488806	G/C	2	55488806	G	G	S	G	G	G	G	G	G	N	G	G	G	G	N	S	S	G	G	S	G	G	G	G	G	G	G	G	N	G	G	N	N	G	G	N	G	S	G	G	S	S	G	C	S	C
S2_56173664	A/G	2	56173664	A	A	A	A	R	R	A	A	A	A	A	R	A	A	A	A	A	A	A	A	A	A	A	A	A	A	A	A	A	A	A	A	A	A	A	N	A	R	A	N	A	A	A	A	A	A
S2_56173670	G/C	2	56173670	G	G	G	G	S	S	G	G	G	G	G	S	G	G	G	G	G	G	G	G	G	G	G	G	G	G	G	G	G	G	G	G	G	G	G	N	G	S	G	N	G	G	G	G	G	G
S2_56513907	G/A	2	56513907	G	G	A	A	A	A	A	G	G	G	G	G	G	G	G	G	G	G	N	G	A	N	G	G	G	G	G	G	G	N	G	G	G	G	G	N	A	G	A	A	G	A	A	G	G	A
S2_56513922	G/A	2	56513922	G	G	A	A	A	A	A	G	G	G	G	G	G	G	G	G	G	G	N	G	A	N	G	G	G	G	G	G	G	N	G	G	G	G	G	N	A	G	A	A	G	A	A	G	G	A
S2_56836996	C/T	2	56836996	T	T	C	T	T	T	T	T	T	T	T	C	T	T	T	C	C	T	C	C	T	T	T	T	T	T	Y	C	C	C	C	C	C	C	C	C	Y	N	C	C	C	C	C	C	C	C
S2_56837018	C/T	2	56837018	T	T	C	T	T	T	T	T	T	T	T	C	T	T	T	C	C	T	C	C	T	T	T	T	T	T	Y	C	C	C	C	C	C	C	C	C	Y	N	C	C	C	C	C	C	C	C
S2_58153802	T/C	2	58153802	T	T	N	C	C	C	C	T	C	T	C	N	C	T	T	C	C	C	C	Y	C	C	T	C	T	C	Y	T	T	C	T	T	T	T	T	T	C	C	C	C	C	C	C	C	T	C
S2_58160023	G/T	2	58160023	G	G	G	G	G	G	G	G	K	G	K	K	K	G	G	K	K	G	K	G	K	K	G	G	G	K	G	G	G	G	G	G	G	G	G	G	G	G	G	G	G	G	G	G	G	G
S2_58163827	T/A	2	58163827	T	T	A	A	A	A	A	T	A	T	A	A	A	T	T	A	A	A	A	W	A	A	T	W	T	W	W	T	T	N	T	T	T	T	T	T	A	A	A	A	A	A	A	A	T	A
S2_58759658	T/C	2	58759658	T	T	N	Y	Y	Y	Y	T	T	T	T	Y	T	T	T	T	T	Y	Y	T	Y	T	T	T	T	T	Y	T	T	T	T	T	T	T	T	T	Y	T	Y	T	Y	T	T	T	Y	Y
S2_58759660	G/T	2	58759660	G	G	N	K	K	K	K	G	G	G	G	K	G	G	G	G	G	K	K	G	K	G	G	G	G	G	K	G	G	G	G	G	G	G	G	G	K	G	K	G	K	G	G	G	K	K
S2_58759702	A/G	2	58759702	A	A	N	R	R	R	R	A	A	A	A	R	A	A	A	A	A	R	R	A	R	A	A	A	A	A	R	A	A	A	A	A	A	A	A	A	R	A	R	A	R	A	A	A	R	R
S2_59027187	A/G	2	59027187	A	A	A	R	A	A	A	A	R	A	R	A	A	A	R	A	A	A	A	A	A	A	A	A	A	A	A	A	A	A	A	A	A	R	A	A	A	A	A	A	A	A	A	A	A	A
S2_59027224	C/T	2	59027224	Y	C	Y	C	C	C	C	C	C	C	C	C	C	C	C	C	C	C	C	Y	C	C	C	C	C	C	Y	C	C	C	Y	C	Y	C	C	C	C	C	C	C	C	C	Y	C	C	C
S2_59027230	T/C	2	59027230	T	T	T	T	T	Y	T	Y	T	T	T	T	T	T	T	T	T	T	T	T	T	T	T	T	T	T	T	T	T	T	T	T	T	T	T	T	Y	T	T	T	T	T	Y	T	T	T
S2_59027246	A/T	2	59027246	W	A	A	A	A	A	A	A	A	A	A	A	A	A	W	A	W	A	A	W	T	A	A	A	A	A	A	A	A	A	A	A	A	A	A	A	A	A	A	A	A	A	A	A	W	A
S2_59027247	G/A	2	59027247	R	G	G	G	G	G	G	G	G	G	G	G	G	G	R	G	R	G	G	R	A	G	G	G	G	G	G	G	G	G	G	G	G	G	G	G	G	G	G	G	G	G	G	G	R	G
S2_59027254	A/T	2	59027254	A	A	A	A	W	W	A	A	A	A	A	A	A	A	A	A	A	A	A	A	A	A	A	A	A	A	A	A	A	A	W	W	A	A	A	A	A	A	A	A	A	A	A	A	A	A
S2_59406879	T/C	2	59406879	C	C	T	C	C	C	C	C	C	C	C	T	C	C	C	T	T	T	T	T	T	C	C	Y	C	Y	Y	T	T	T	T	T	T	T	T	T	T	T	T	T	T	T	T	T	T	T
S2_59406935	C/A	2	59406935	A	A	C	A	A	A	A	A	A	A	A	C	A	A	M	C	C	C	C	C	C	A	A	A	A	M	M	C	C	C	C	C	C	C	C	C	C	N	C	C	N	C	N	C	C	C
S2_60015612	A/G	2	60015612	A	A	G	R	G	R	A	A	A	A	A	A	A	A	A	A	A	A	A	A	A	G	G	R	G	R	R	G	G	G	R	G	G	G	G	G	A	A	A	A	A	A	A	A	A	A
S2_61512062	A/G	2	61512062	A	A	G	A	A	A	A	G	G	G	G	A	G	G	G	G	G	A	A	A	A	A	N	A	A	A	A	A	A	A	A	A	A	A	A	A	R	A	A	G	A	G	A	A	N	N
S2_61512100	C/T	2	61512100	C	C	T	C	C	C	C	T	T	T	T	C	T	T	T	T	T	C	C	C	C	C	N	C	C	C	C	C	C	C	C	C	C	C	C	C	Y	C	C	T	C	T	C	C	N	N
S2_61605778	C/T	2	61605778	T	T	C	C	N	C	C	Y	C	C	C	C	C	T	T	Y	C	Y	C	Y	C	C	N	T	T	C	N	C	C	N	C	C	C	C	C	C	Y	N	C	Y	T	T	C	T	T	C
S2_61605779	G/A	2	61605779	A	A	G	G	N	G	G	G	G	G	G	G	G	A	A	G	G	R	G	G	G	G	N	R	R	G	N	G	G	N	G	G	G	G	G	G	R	N	G	R	R	A	G	A	A	G
S2_61605782	G/A	2	61605782	G	G	G	G	N	G	G	R	G	G	G	G	G	G	G	R	G	G	G	R	G	G	N	R	R	G	N	G	G	N	G	G	G	G	G	G	G	N	G	R	R	G	G	G	G	G
S2_61605809	C/T	2	61605809	C	C	T	C	N	C	C	C	C	C	C	T	C	C	C	C	C	Y	T	Y	T	C	N	C	C	C	N	C	C	N	Y	C	C	C	C	C	Y	N	T	Y	C	C	T	C	C	T
S2_62055078	T/C	2	62055078	T	T	T	T	T	T	T	T	Y	T	T	T	T	T	T	T	T	N	T	N	T	C	C	T	C	T	T	T	T	T	T	T	T	T	C	C	T	T	T	T	T	T	T	T	T	T
S2_62606215	T/G	2	62606215	T	T	T	T	T	T	T	T	T	T	T	T	T	T	T	T	T	G	T	T	T	T	T	T	T	K	T	G	K	G	T	T	G	T	G	G	T	T	T	T	T	T	T	T	N	T
S2_62855119	G/T	2	62855119	G	G	G	G	G	G	G	G	T	N	T	N	T	G	N	T	T	G	T	G	T	T	G	T	G	T	T	G	G	N	G	N	G	G	G	G	G	N	G	G	G	G	G	G	G	G
S2_63522789	G/A	2	63522789	G	G	G	R	G	G	G	G	G	G	R	G	G	G	G	R	R	R	G	G	R	G	G	G	G	G	G	G	R	G	G	G	G	G	R	R	N	G	G	R	G	G	G	G	G	R
S2_63522802	C/A	2	63522802	C	C	C	C	C	C	C	C	C	C	M	C	C	C	C	M	C	C	C	C	C	C	C	C	C	C	M	C	C	C	C	C	C	C	M	C	N	M	C	C	C	C	C	C	C	C
S2_64240123	G/T	2	64240123	G	G	G	G	G	G	G	G	G	G	G	G	K	G	K	G	G	G	G	G	G	G	G	G	G	G	G	G	G	G	G	G	G	G	G	G	G	K	G	G	K	G	G	G	G	G
S2_64240124	A/T	2	64240124	A	A	A	A	A	A	A	A	A	A	A	A	W	A	W	A	A	A	A	A	A	A	A	A	A	A	A	A	A	A	A	A	A	A	A	A	A	W	A	A	W	A	A	A	A	A
S2_65937928	A/T	2	65937928	A	A	W	A	A	A	W	W	A	W	W	A	A	N	N	A	A	A	A	N	A	W	A	A	A	A	A	W	N	A	A	A	N	A	W	A	A	W	A	A	W	W	A	A	W	A
S2_65937946	G/A	2	65937946	A	G	G	G	G	G	G	G	R	G	G	G	R	N	N	G	G	G	A	N	G	G	G	R	G	G	G	G	N	G	A	G	N	G	G	A	G	G	G	R	G	G	G	R	G	G
S2_65937949	G/A	2	65937949	G	G	G	G	R	G	G	G	R	G	G	G	R	N	N	G	R	G	G	N	G	R	G	G	R	G	G	G	N	G	G	G	N	G	G	G	G	G	G	G	G	G	G	R	G	G
S2_65937991	G/A	2	65937991	G	G	G	G	G	G	G	G	G	G	G	G	G	N	N	G	G	G	G	N	G	G	G	G	G	G	R	G	G	G	G	G	N	G	G	G	G	R	R	G	G	G	G	G	G	G
S2_65938030	A/T	2	65938030	A	A	W	W	W	A	W	A	A	A	W	A	A	N	N	A	A	A	A	N	A	A	A	A	A	W	W	A	A	A	A	A	N	W	A	A	A	W	W	A	A	A	W	A	A	A
S2_67192608	G/A	2	67192608	G	G	G	G	G	G	G	G	G	G	G	G	G	G	G	G	G	N	G	G	G	A	A	G	A	G	G	G	G	G	G	G	G	G	A	A	G	G	G	G	G	G	G	G	G	G
S2_68779445	A/G	2	68779445	A	A	A	R	N	A	R	A	R	R	A	A	R	A	A	R	R	A	A	A	A	A	A	R	R	A	A	A	A	A	A	A	A	A	A	A	A	R	R	A	R	R	A	R	R	R
S2_69412850	A/G	2	69412850	A	A	G	G	G	G	G	A	A	A	A	G	A	A	A	A	A	G	A	A	A	A	A	N	A	A	A	A	A	G	R	A	N	A	A	A	G	N	G	G	G	G	G	G	A	N
S2_70036991	A/C	2	70036991	A	A	A	A	A	A	A	A	C	A	C	C	C	N	A	C	C	A	C	A	C	A	N	A	A	A	A	N	A	A	N	A	A	A	A	A	A	A	N	A	A	A	A	A	A	A
S2_70037023	C/G	2	70037023	C	C	G	G	G	G	G	C	G	C	G	G	G	N	C	G	G	G	G	C	G	C	N	C	C	C	C	N	C	G	N	C	C	C	C	C	G	G	N	G	G	G	G	G	C	G
S2_70457288	G/T	2	70457288	G	G	T	T	T	T	T	G	T	G	T	T	T	G	G	T	T	T	T	G	T	T	G	T	G	K	K	G	G	T	G	G	G	G	G	G	T	T	T	T	T	T	T	T	N	T
S2_70457316	A/C	2	70457316	A	A	C	C	C	C	C	A	C	A	C	C	C	A	A	C	C	C	C	A	C	C	A	C	A	M	M	A	A	C	A	A	A	A	A	A	C	C	C	C	C	C	C	C	N	C
S2_70849077	C/T	2	70849077	T	T	C	C	C	C	C	C	C	C	C	C	C	C	C	C	C	C	C	C	C	T	Y	C	T	Y	Y	C	Y	C	Y	N	Y	T	C	C	C	C	C	C	C	C	C	C	C	C
S2_71254200	G/A	2	71254200	G	G	N	G	G	G	G	G	R	G	A	R	G	R	A	R	R	N	G	G	G	G	R	G	G	G	G	G	G	G	G	G	N	G	G	G	G	G	R	G	G	G	G	N	G	R
S2_72369879	G/A	2	72369879	A	A	G	G	G	G	G	G	G	G	G	G	G	G	G	A	A	A	G	G	A	A	R	G	A	R	R	G	G	G	G	G	G	G	G	G	G	A	G	G	A	A	A	A	A	G
S2_72541583	T/C	2	72541583	C	C	T	C	N	C	C	T	T	T	T	T	T	T	T	T	T	C	T	C	T	C	C	C	C	N	C	C	C	C	Y	C	C	C	C	C	Y	T	T	T	T	T	T	T	T	T
S2_72542270	C/T	2	72542270	T	T	C	T	T	T	T	C	C	C	C	C	C	C	C	C	C	T	C	T	C	T	T	T	T	T	T	T	T	T	Y	T	T	T	T	T	C	C	C	C	C	C	C	C	C	C
S2_72542283	C/G	2	72542283	G	G	C	G	G	G	G	C	C	C	C	C	C	C	C	C	C	G	C	G	C	G	G	G	G	G	G	G	G	G	S	G	G	G	G	G	C	C	C	C	C	C	C	C	C	C
S2_72542289	G/A	2	72542289	A	A	G	A	A	A	A	G	G	G	G	G	G	G	G	G	G	A	G	A	G	A	A	A	A	A	A	A	A	A	R	A	A	A	A	A	G	G	G	G	G	G	G	G	G	G
S2_72694359	C/T	2	72694359	N	N	C	C	N	C	C	C	C	C	C	C	C	C	C	C	C	N	N	C	C	N	N	C	N	C	C	N	C	C	C	C	N	C	C	C	C	C	C	C	C	C	C	C	N	C
S2_73586297	A/G	2	73586297	A	A	G	A	A	A	A	A	A	A	A	G	A	A	A	A	A	R	G	G	G	A	A	A	A	A	A	A	A	G	A	A	A	A	A	A	N	A	G	G	A	A	G	A	A	G
S2_73639823	G/C	2	73639823	G	G	S	G	G	G	G	G	G	G	G	G	G	G	G	G	G	G	G	G	G	G	G	G	G	G	G	G	G	G	G	G	G	G	G	G	G	G	G	G	G	G	G	G	G	G
S2_74020253	G/A	2	74020253	G	G	G	G	G	G	G	G	G	G	G	G	G	G	G	G	G	G	R	G	G	G	G	G	G	N	G	G	G	N	N	N	N	G	G	G	G	G	G	G	G	N	N	G	N	G
S2_74034873	T/A	2	74034873	T	N	T	T	T	T	T	T	T	T	N	T	T	T	T	A	A	T	T	T	A	T	T	T	T	T	T	A	W	A	T	N	N	T	T	T	T	A	T	T	A	A	A	A	A	N
S2_74034890	G/A	2	74034890	G	N	G	A	A	A	A	A	A	A	N	G	A	A	A	G	G	G	G	G	G	G	R	G	G	G	G	G	G	G	G	N	N	G	G	G	G	G	G	G	G	G	G	G	G	N
S2_74446560	T/A	2	74446560	T	T	N	W	A	A	W	T	T	T	T	T	T	T	T	T	T	T	T	A	T	T	W	W	T	T	T	T	T	T	T	T	T	T	T	T	T	T	T	T	T	T	T	T	T	T
S2_75478818	A/G	2	75478818	N	N	A	G	N	G	G	G	R	R	A	N	R	G	G	A	A	G	A	A	G	G	G	G	G	R	G	A	R	A	G	A	A	G	A	A	N	A	A	A	A	A	A	A	A	A
S2_75478847	G/C	2	75478847	N	N	G	C	N	C	C	C	S	S	G	N	S	C	C	G	G	C	G	G	C	C	C	C	C	S	C	G	S	G	C	G	G	C	G	G	N	G	G	G	G	G	G	G	G	G
S2_75478860	C/A	2	75478860	N	N	C	A	N	A	A	A	M	M	C	N	M	A	A	C	C	C	C	C	C	C	M	A	C	C	A	C	M	C	A	C	C	A	C	C	N	C	C	C	C	C	C	C	C	C
S2_76119793	T/G	2	76119793	T	T	T	K	T	T	K	K	T	K	T	T	T	T	T	T	K	T	T	T	T	T	T	T	T	T	T	T	T	T	K	T	T	T	T	T	N	T	T	T	T	T	K	T	T	T
S2_76908322	C/T	2	76908322	C	C	C	T	T	T	T	C	C	C	C	C	C	C	C	T	T	C	C	T	C	C	C	Y	C	C	C	C	C	C	C	C	C	C	C	C	C	T	C	C	T	T	C	T	T	T
S2_77060004	G/A	2	77060004	G	G	G	A	N	A	A	N	G	G	G	G	G	N	N	G	G	G	G	A	G	G	R	A	G	G	A	G	R	G	A	A	A	A	G	G	G	G	G	G	G	G	G	G	G	G
S2_78285790	C/T	2	78285790	C	C	C	Y	C	Y	Y	C	C	Y	Y	Y	C	Y	C	C	C	N	C	C	C	T	N	C	N	C	N	T	Y	Y	Y	C	C	T	Y	Y	T	C	Y	Y	C	Y	T	C	C	C
S2_78285791	A/G	2	78285791	A	A	A	R	A	R	R	A	A	R	R	R	A	R	A	A	A	N	A	A	A	A	N	A	N	A	N	G	R	R	R	A	A	G	R	R	G	A	R	R	A	R	G	A	A	A
S2_78285816	G/A	2	78285816	G	G	G	R	G	R	R	G	G	R	R	R	G	R	G	G	G	N	G	G	G	G	N	G	N	G	N	A	R	R	R	G	G	A	R	R	A	G	R	R	G	R	A	G	G	G
S2_78535753	C/T	2	78535753	Y	C	C	Y	C	C	C	N	C	Y	Y	C	C	Y	Y	C	C	C	C	C	C	N	C	C	C	C	N	C	N	C	C	Y	C	Y	C	C	C	C	C	C	C	C	N	C	C	C
S2_78535757	T/C	2	78535757	T	T	Y	T	T	T	T	N	T	T	T	T	T	T	T	T	T	T	T	T	T	N	T	T	T	T	N	T	N	T	T	T	Y	T	Y	T	Y	T	T	T	T	Y	N	T	T	Y
S2_78535765	C/T	2	78535765	C	C	C	C	C	C	C	N	C	C	C	C	C	C	C	C	C	C	C	T	T	N	C	C	C	C	N	C	N	C	C	C	C	C	C	C	C	C	C	C	C	C	N	C	C	C
S2_78535766	C/T	2	78535766	C	C	C	C	C	C	C	N	C	C	C	C	C	C	C	C	C	C	C	T	T	N	C	C	C	C	N	C	N	C	C	C	C	C	C	C	C	C	C	C	C	C	N	C	C	C
S2_78535794	G/A	2	78535794	G	G	R	R	G	R	R	R	R	R	G	G	R	R	G	R	G	G	A	R	R	G	G	N	G	G	N	G	G	G	G	G	G	G	G	G	G	G	G	G	G	G	G	G	G	G
S2_78836421	C/G	2	78836421	G	G	C	C	C	C	C	C	C	C	C	C	C	C	C	C	C	G	C	C	G	G	C	C	G	S	S	C	C	C	C	C	C	C	C	C	C	C	C	C	C	C	C	C	C	C
S2_80142531	G/T	2	80142531	G	G	T	G	G	G	G	G	G	G	G	T	G	G	G	G	G	G	G	G	G	G	G	G	G	G	G	T	K	G	T	T	T	T	T	T	G	G	G	G	G	G	G	G	G	G
S2_80149811	T/A	2	80149811	T	T	T	W	W	T	T	T	T	W	T	T	T	W	W	T	T	T	T	T	T	W	W	T	T	T	T	W	T	T	T	T	T	T	T	T	T	T	W	W	W	T	T	T	T	W
S2_80149814	T/A	2	80149814	T	T	T	W	W	T	T	T	T	W	T	T	T	W	W	T	T	T	T	T	T	W	W	T	T	T	T	W	T	T	T	T	T	T	T	T	T	T	W	W	W	T	T	T	T	W
S2_80363023	A/C	2	80363023	A	A	C	C	C	C	C	A	C	A	C	C	C	A	A	C	C	N	C	A	C	C	N	M	A	C	M	A	A	N	A	N	A	A	A	A	C	C	C	C	C	C	C	C	A	C
S2_81240662	C/T	2	81240662	C	C	C	T	T	T	T	C	C	C	C	C	C	C	C	C	C	C	C	T	C	C	Y	T	C	C	C	C	C	C	C	C	C	C	C	C	C	C	C	C	C	C	C	C	C	C
S2_82712870	C/T	2	82712870	N	C	C	C	C	Y	C	C	C	Y	C	C	C	Y	N	C	C	Y	C	C	C	C	Y	C	C	C	C	C	Y	C	C	C	C	C	C	C	C	N	C	C	C	C	C	C	C	C
S2_82712873	G/A	2	82712873	N	G	G	G	G	R	G	G	G	R	G	G	G	R	N	G	G	R	G	G	G	G	R	G	G	G	G	G	R	G	G	G	G	G	G	G	G	N	G	G	G	G	G	G	G	G
S2_82712916	C/T	2	82712916	N	C	C	C	C	Y	C	C	C	Y	C	C	C	Y	N	C	C	Y	C	C	C	C	Y	C	C	C	C	C	Y	C	C	C	C	C	C	C	C	N	C	C	C	C	C	C	C	C
S2_83198849	T/C	2	83198849	N	N	C	C	C	C	C	T	T	T	T	T	T	T	T	T	T	T	C	T	C	T	T	T	T	T	Y	T	C	C	Y	C	C	N	C	C	C	T	C	C	T	C	C	T	T	C
S2_83381592	T/G	2	83381592	G	G	T	T	T	T	T	T	T	T	T	T	T	T	N	T	T	G	T	T	T	G	G	G	G	G	G	T	G	T	G	G	T	G	T	T	T	T	T	T	T	T	T	T	T	T
S2_84887014	C/T	2	84887014	N	T	C	C	C	C	C	C	C	C	C	C	C	N	C	C	C	N	C	C	C	T	N	C	N	N	N	C	C	C	C	C	C	C	C	C	C	C	N	C	C	C	C	C	C	C
S2_85283255	T/C	2	85283255	T	T	T	T	T	T	T	T	T	T	T	T	T	T	T	T	T	T	T	T	T	C	C	N	C	T	T	T	T	T	T	T	T	T	T	T	T	T	T	T	T	T	T	T	T	T
S2_85283842	G/C	2	85283842	G	G	G	G	N	G	N	G	G	G	G	G	G	G	G	G	G	N	G	G	G	C	N	G	C	G	G	G	G	G	G	G	G	G	G	G	G	G	G	G	G	G	G	G	G	G
S2_85285919	G/T	2	85285919	G	G	G	G	G	G	G	K	K	K	K	K	K	K	G	G	G	G	G	G	G	G	G	G	G	G	K	K	G	G	G	G	G	K	G	G	G	G	G	G	G	G	G	G	G	G
S2_85285936	G/A	2	85285936	G	G	G	G	G	G	G	R	R	R	R	R	R	R	G	G	G	G	G	G	G	G	G	G	G	G	R	R	G	G	G	G	G	R	G	G	G	G	G	G	G	G	G	G	G	G
S2_85838921	T/C	2	85838921	T	T	T	T	N	T	T	T	T	T	T	T	T	T	T	T	T	T	T	T	T	C	C	T	C	T	T	T	T	T	T	T	N	T	C	C	T	T	T	T	T	T	T	T	T	T
S2_85871825	A/G	2	85871825	A	A	A	R	R	R	A	A	A	A	A	A	A	A	A	A	A	A	R	R	A	A	A	A	A	A	A	A	N	R	A	A	A	A	A	A	A	A	A	A	A	A	A	A	A	A
S2_86494856	G/C	2	86494856	C	C	G	C	N	C	N	C	S	C	G	G	C	C	C	G	G	C	G	G	C	C	C	C	C	C	G	G	G	G	G	G	G	G	G	G	G	G	G	G	G	G	G	G	G	G
S2_86496185	C/T	2	86496185	N	C	C	N	C	C	C	C	C	C	C	C	C	C	C	C	C	C	C	C	C	C	C	C	C	C	N	C	C	C	Y	Y	Y	C	C	C	C	C	Y	C	C	Y	C	C	Y	Y
S2_86591461	C/A	2	86591461	C	C	A	C	C	C	C	A	A	A	C	A	A	A	A	C	C	C	A	C	A	C	C	C	C	C	M	C	M	C	A	M	M	A	C	C	A	C	A	M	C	C	A	C	C	C
S2_86616092	G/A	2	86616092	G	G	G	G	R	G	R	G	R	R	G	G	G	G	N	G	G	G	G	G	G	G	G	G	G	G	G	G	G	G	G	G	G	G	G	R	G	N	G	G	R	G	N	R	N	G
S2_86616142	C/T	2	86616142	C	C	C	C	C	Y	C	C	C	C	C	Y	C	C	N	C	C	C	Y	C	Y	C	C	C	C	Y	T	C	C	C	C	C	C	C	C	C	Y	N	Y	C	C	C	N	C	N	C
S2_87122170	G/C	2	87122170	G	N	G	C	C	C	C	G	G	G	G	C	G	G	G	G	G	C	G	G	C	C	C	C	C	S	C	G	G	G	G	G	G	G	G	G	S	G	C	G	C	G	G	G	C	C
S2_87244378	G/C	2	87244378	C	C	G	C	C	C	C	C	C	C	C	G	C	C	C	C	C	G	G	C	G	C	C	C	C	C	C	G	C	G	S	S	G	C	G	G	G	N	G	G	C	C	G	C	C	C
S2_87425513	G/T	2	87425513	G	G	G	G	G	G	G	G	G	G	G	G	G	G	G	T	T	G	G	G	T	G	G	G	G	G	N	T	T	N	G	G	G	N	G	G	G	T	G	G	N	T	N	T	N	G
S2_87425736	C/T	2	87425736	C	C	C	C	C	C	C	C	C	C	C	C	C	C	C	T	T	C	C	C	T	C	C	C	C	C	Y	T	Y	T	C	C	C	N	C	C	C	T	C	C	T	T	T	T	T	C
S2_88773261	G/A	2	88773261	G	G	G	G	G	G	G	R	G	G	G	G	R	G	G	G	G	G	R	G	R	G	G	G	R	G	G	G	G	G	G	G	G	R	G	G	G	G	G	G	G	G	G	G	G	G
S2_88773276	C/G	2	88773276	S	C	C	S	C	S	C	C	S	C	C	C	C	C	S	C	C	S	C	S	C	C	C	S	S	C	C	C	C	C	C	C	S	C	C	C	C	C	C	S	S	C	C	C	C	C
S2_88773291	C/T	2	88773291	C	C	C	C	C	C	C	Y	C	C	C	C	Y	C	C	C	C	C	Y	C	Y	C	C	C	Y	C	C	C	C	C	C	C	C	Y	C	C	C	C	C	C	C	C	C	C	C	C
S2_89495461	T/C	2	89495461	T	T	T	T	T	T	T	Y	Y	Y	Y	Y	Y	T	Y	T	T	T	T	T	T	T	T	T	T	T	Y	Y	T	T	T	T	T	Y	T	T	Y	T	T	T	T	T	T	T	T	T
S2_90200657	G/T	2	90200657	G	K	G	G	K	G	G	G	G	G	G	G	G	G	K	G	G	G	G	G	G	G	G	G	G	G	G	G	G	N	G	K	G	G	G	G	K	G	G	K	G	G	G	G	G	G
S2_90866496	T/C	2	90866496	T	T	C	C	C	C	C	T	T	T	T	T	T	T	T	T	T	T	C	Y	C	T	T	T	T	T	Y	T	C	C	C	C	C	C	C	C	C	T	C	C	T	C	C	T	T	C
S2_91864216	G/T	2	91864216	T	T	G	G	G	G	G	G	G	G	G	G	G	G	G	G	G	G	G	G	G	G	G	G	G	G	G	G	G	G	G	G	N	G	G	G	G	G	G	G	G	G	G	G	G	G
S2_92649813	C/G	2	92649813	C	C	C	C	C	C	C	C	C	C	C	C	C	C	C	C	C	C	C	C	N	C	G	C	G	C	C	C	C	C	C	C	C	C	C	C	C	C	C	C	C	C	C	C	C	C
S2_93465256	G/A	2	93465256	G	G	G	G	G	G	R	G	G	G	G	G	G	G	G	G	R	G	G	R	G	R	G	N	G	R	R	G	G	G	R	G	G	G	G	G	R	G	G	R	G	R	G	R	G	G
S2_93999050	A/G	2	93999050	G	G	A	G	G	G	G	G	G	G	G	A	G	G	G	G	G	A	N	A	A	G	G	G	G	G	G	G	G	N	G	A	R	G	A	A	N	A	A	A	A	A	A	A	A	A
S2_94144804	C/T	2	94144804	T	T	C	C	C	C	C	C	C	C	C	C	C	C	C	C	C	C	C	C	C	T	T	T	T	T	T	C	T	N	T	T	N	T	C	C	C	N	C	C	N	C	C	C	C	N
S2_96181617	A/G	2	96181617	A	A	R	A	A	A	A	A	A	A	A	A	A	A	A	A	A	A	A	A	A	A	R	A	G	R	R	A	R	A	R	G	A	R	R	A	A	A	A	A	A	A	A	A	A	A
S2_96951881	C/T	2	96951881	T	T	T	Y	T	Y	C	C	C	C	C	C	C	C	C	C	C	C	C	C	C	C	C	C	C	T	Y	T	T	C	Y	T	T	T	C	C	T	T	N	T	C	T	C	T	N	C
S2_97007990	C/G	2	97007990	C	C	S	C	C	S	C	C	C	C	C	C	C	C	C	C	C	C	C	C	C	C	C	C	C	C	C	C	S	C	C	S	C	C	C	S	S	S	C	C	C	C	C	C	S	C
S2_98395558	C/G	2	98395558	C	C	G	C	C	C	C	C	C	C	N	G	C	C	C	C	C	N	C	C	C	C	C	C	C	C	C	G	G	C	G	G	G	G	G	G	C	C	C	C	C	C	C	N	N	C
S2_99997281	G/A	2	99997281	A	A	G	A	N	A	A	G	G	N	G	G	G	G	N	A	A	G	G	G	G	A	A	A	A	A	R	G	G	G	G	G	G	G	G	G	G	A	G	G	A	A	G	A	A	A
S2_102493443	G/C	2	102493443	G	G	G	C	N	C	N	G	G	G	G	G	G	G	G	G	G	N	G	C	G	G	S	C	G	G	G	C	G	C	G	C	G	G	C	C	N	G	G	G	G	G	G	G	G	G
S2_103286705	T/C	2	103286705	T	T	C	T	T	T	T	T	T	T	N	T	T	T	T	N	C	T	T	T	T	T	N	T	N	N	N	N	T	T	T	T	T	T	T	T	T	C	T	T	C	C	T	C	C	N
S2_103838878	C/A	2	103838878	C	N	N	M	C	C	C	C	A	C	M	M	M	C	C	N	M	C	M	C	M	C	C	C	C	N	C	C	C	N	C	C	C	C	C	C	M	C	M	C	C	C	M	M	C	M
S2_104309414	C/T	2	104309414	C	N	C	T	N	T	T	C	C	C	C	C	C	C	C	C	N	C	C	T	C	C	T	Y	C	C	C	C	C	C	C	N	N	C	C	C	C	C	C	C	C	C	C	C	C	C
S2_105410317	T/A	2	105410317	T	T	T	T	T	T	T	W	W	W	W	W	W	W	W	T	T	T	T	T	T	N	T	T	T	T	W	W	T	T	T	N	T	W	T	T	N	T	T	N	T	T	T	T	T	T
S2_105410318	T/G	2	105410318	T	T	T	T	T	T	T	K	K	K	K	K	K	K	K	T	T	T	T	T	T	N	T	T	T	T	K	K	T	T	T	N	T	K	T	T	N	T	T	N	T	T	T	T	T	T
S2_105410323	C/G	2	105410323	C	C	C	C	C	C	C	S	S	S	S	S	S	S	S	C	C	C	C	C	C	N	C	C	C	C	S	S	C	C	C	N	C	S	C	C	N	C	C	N	C	C	C	C	C	C
S2_105418267	C/T	2	105418267	C	C	C	T	T	T	T	C	C	C	C	C	C	C	C	C	C	C	C	T	C	C	Y	Y	C	C	C	C	C	C	C	C	C	C	C	C	C	C	C	C	C	C	C	C	C	C
S2_105418272	C/G	2	105418272	C	C	C	G	G	G	G	C	C	C	C	C	C	C	C	C	C	C	C	G	C	C	S	S	C	C	C	C	C	C	C	C	C	C	C	C	C	C	C	C	C	C	C	C	C	C
S2_105559574	C/G	2	105559574	N	C	C	C	N	C	C	C	C	N	C	C	C	C	C	N	C	N	C	C	C	N	N	C	C	C	N	N	C	N	C	G	G	C	G	G	N	C	N	C	C	C	N	C	C	C
S2_105559580	T/C	2	105559580	N	T	T	T	N	T	T	T	T	N	T	T	T	T	T	N	T	N	T	T	T	N	N	T	T	T	N	N	T	N	T	C	C	T	C	C	N	T	N	T	T	T	N	T	T	T
S2_105655747	C/T	2	105655747	C	Y	C	C	C	C	C	C	C	C	C	C	Y	C	C	C	C	Y	C	C	C	Y	C	C	C	C	C	C	C	C	C	C	C	C	C	C	C	C	C	C	C	C	C	C	C	Y
S2_105655754	G/A	2	105655754	R	G	G	G	G	G	G	G	G	G	G	G	G	G	G	G	G	G	G	G	G	G	G	G	G	G	G	R	R	G	R	R	G	G	G	R	G	G	R	G	G	G	G	G	G	G
S2_105655764	C/T	2	105655764	C	Y	C	C	C	C	C	C	C	C	C	C	Y	C	C	C	C	Y	C	C	C	Y	C	C	C	C	C	C	C	C	C	C	C	C	C	C	C	C	C	C	C	C	C	C	C	Y
S2_105978666	A/G	2	105978666	A	A	G	G	G	G	G	G	G	G	G	G	G	A	A	G	G	A	G	A	G	A	A	A	A	A	A	A	A	G	R	A	A	A	A	A	G	N	G	G	G	G	G	N	A	G
S2_106165480	G/T	2	106165480	K	G	G	G	G	G	G	G	G	G	G	G	G	G	G	G	G	G	K	K	G	G	G	G	G	G	G	G	G	G	G	K	K	N	K	G	N	G	K	G	K	G	G	G	G	G
S2_106165488	G/C	2	106165488	G	G	S	G	G	G	S	G	G	S	G	G	G	G	G	S	G	G	G	G	G	G	G	G	G	G	G	G	G	G	G	G	S	N	G	S	N	G	G	G	G	G	G	G	G	G
S2_107610529	C/T	2	107610529	N	C	N	C	N	C	C	C	C	C	C	C	C	C	C	C	C	C	C	C	C	N	C	T	Y	N	N	N	T	N	C	C	Y	C	N	Y	Y	C	N	C	C	C	C	C	C	C
S2_107694320	G/A	2	107694320	R	R	G	R	R	R	R	G	G	G	G	G	G	G	G	G	G	G	G	G	G	R	R	R	R	R	G	G	G	G	G	G	G	G	G	G	G	G	G	G	G	G	G	G	G	G
S2_107694328	T/C	2	107694328	Y	Y	T	Y	Y	Y	Y	T	T	T	T	T	T	T	T	T	T	T	T	T	T	Y	Y	Y	Y	Y	T	T	T	T	T	T	T	T	T	T	T	T	T	T	T	T	T	T	T	T
S2_107957469	T/C	2	107957469	C	C	T	T	T	T	T	C	C	C	C	T	C	C	C	C	C	N	T	T	T	C	Y	T	C	C	C	T	Y	T	Y	N	T	C	T	T	Y	C	T	T	C	C	T	C	N	C
S2_107957527	C/G	2	107957527	G	G	N	C	C	C	C	G	N	G	G	C	G	G	G	G	G	C	C	C	C	G	G	C	G	G	S	C	G	N	S	S	N	G	C	C	C	N	C	C	G	G	C	G	N	G
S2_108443556	G/A	2	108443556	R	G	G	G	G	G	G	R	G	R	G	G	G	N	R	G	G	G	R	N	G	G	R	G	G	G	G	G	G	R	G	G	G	R	G	G	G	N	G	G	R	G	G	G	G	G
S2_108443570	A/T	2	108443570	A	A	A	A	W	W	A	A	W	A	A	A	A	N	W	W	A	A	W	N	A	A	A	A	A	A	A	A	T	A	T	W	T	A	A	T	A	N	A	A	W	A	A	A	A	A
S2_108453785	A/T	2	108453785	A	A	A	A	A	A	A	A	A	W	A	A	A	A	A	A	A	A	A	W	W	A	A	A	A	A	A	A	A	W	A	W	A	A	A	A	A	A	A	A	W	A	A	A	A	W
S2_108793941	G/A	2	108793941	G	G	G	R	R	R	A	R	R	R	G	G	R	A	R	G	G	G	G	G	G	G	R	A	G	G	R	G	R	G	A	R	R	A	G	G	G	G	G	G	G	G	G	G	G	G
S2_108990483	G/C	2	108990483	G	G	C	C	N	C	C	G	C	G	C	C	C	G	G	C	N	N	C	S	C	G	G	G	G	G	G	S	G	C	S	S	G	G	G	G	N	N	C	N	C	N	N	C	G	C
S2_109364341	C/T	2	109364341	C	C	C	C	C	C	C	C	T	C	T	C	T	C	C	T	T	N	N	C	T	T	C	T	C	T	N	N	C	N	N	N	C	N	C	C	C	C	C	C	C	C	C	C	C	C
S2_111051786	G/A	2	111051786	G	G	G	A	A	A	A	G	G	G	G	G	G	G	G	G	G	G	G	G	G	G	R	A	G	G	G	G	G	G	G	G	G	G	G	G	G	G	G	G	G	G	G	G	G	G
S2_111326997	C/G	2	111326997	C	C	G	C	C	C	C	C	C	C	C	N	C	C	C	C	C	C	C	C	C	C	C	C	C	C	N	G	S	C	G	G	N	N	G	G	C	N	N	N	C	C	C	C	C	C
S2_112267666	C/T	2	112267666	C	C	C	C	Y	C	C	C	C	C	C	C	C	C	C	C	Y	N	C	Y	C	C	C	Y	C	C	C	C	C	C	Y	C	Y	C	C	C	C	N	C	C	Y	C	N	Y	Y	Y
S2_112267678	C/T	2	112267678	C	C	C	C	Y	C	C	C	C	C	C	C	C	C	C	C	Y	N	C	Y	C	C	C	Y	C	C	C	C	C	C	Y	C	Y	C	C	C	C	N	C	C	Y	C	N	Y	Y	Y
S2_113024988	C/T	2	113024988	C	C	T	T	T	T	T	C	C	C	C	C	C	C	C	C	C	C	T	C	T	C	C	N	C	C	C	C	T	T	Y	T	N	T	T	T	Y	N	T	T	C	T	N	C	C	T
S2_113120093	T/C	2	113120093	T	T	T	T	T	T	T	T	T	N	T	C	T	T	N	T	T	N	N	T	T	N	T	T	T	T	T	T	T	T	N	T	T	T	T	T	T	T	N	T	T	T	T	T	T	T
S2_113120095	T/C	2	113120095	T	T	T	T	T	T	T	T	T	N	T	C	T	T	N	T	T	N	N	T	T	N	T	T	T	T	T	T	T	T	N	T	T	T	T	T	T	T	N	T	T	T	T	T	T	T
S2_113222947	C/G	2	113222947	C	C	N	C	C	C	C	C	C	C	C	C	C	C	C	C	C	C	C	N	C	C	C	C	S	C	C	N	G	N	N	C	C	C	C	C	C	C	C	C	S	C	S	C	C	C
S2_113222949	C/T	2	113222949	C	C	N	C	C	C	C	Y	C	C	Y	Y	C	C	C	C	Y	Y	C	N	C	Y	C	C	C	C	C	N	C	N	N	Y	Y	C	Y	C	C	C	C	C	C	C	C	Y	C	Y
S2_113542921	T/C	2	113542921	T	T	T	C	C	C	N	N	C	C	T	T	Y	C	N	T	T	T	T	T	T	N	T	C	T	T	Y	T	N	T	Y	T	T	C	T	T	T	T	T	T	T	T	T	T	T	N
S2_113591183	C/A	2	113591183	C	C	C	C	C	M	C	C	C	C	C	C	C	C	N	C	C	C	A	M	C	C	C	C	C	C	C	C	C	C	C	M	C	M	C	C	N	M	C	C	C	C	C	C	C	C
S2_113641086	C/A	2	113641086	C	M	C	M	C	M	M	C	C	C	C	M	C	C	C	M	C	C	N	M	C	C	C	C	C	M	C	N	C	C	C	N	M	C	C	N	C	C	C	M	M	C	C	M	C	M
S2_113641088	C/A	2	113641088	C	C	C	C	C	M	C	C	C	C	C	C	M	C	C	C	C	C	N	C	C	C	M	M	C	C	C	N	C	C	C	N	C	C	C	N	C	C	C	C	C	C	A	C	C	M
S2_113641112	T/C	2	113641112	T	T	T	T	T	Y	Y	T	T	T	T	Y	T	T	T	Y	T	T	N	T	T	T	T	T	T	T	T	N	T	T	T	N	T	T	T	N	T	T	T	T	T	T	T	Y	T	Y
S2_113641113	T/C	2	113641113	T	T	T	T	T	Y	Y	T	T	T	T	Y	T	T	T	Y	T	T	N	T	T	T	T	T	T	T	T	N	T	T	T	N	T	T	T	N	T	T	T	T	T	T	T	Y	T	Y
S2_113697109	C/T	2	113697109	C	C	C	T	T	T	T	C	N	C	C	C	C	C	C	C	C	C	N	T	C	C	Y	T	C	C	C	C	C	C	C	C	C	N	C	C	C	C	C	C	C	C	C	N	C	N
S2_113697127	C/T	2	113697127	C	C	C	T	T	T	T	C	N	C	C	C	C	C	C	T	T	C	N	T	C	C	Y	T	C	C	C	C	C	C	C	C	C	N	C	C	C	T	C	C	T	T	C	N	T	N
S2_113963650	A/G	2	113963650	A	A	A	G	G	G	N	N	A	A	N	A	A	A	N	A	A	A	N	A	A	A	A	G	A	A	G	A	G	A	A	N	R	G	A	N	A	A	A	A	A	A	N	A	A	A
S2_114081327	G/T	2	114081327	G	G	T	T	T	T	N	G	T	N	T	T	T	G	G	T	T	N	T	K	T	N	G	G	G	T	K	G	G	N	G	G	N	G	G	G	T	T	T	T	T	T	T	T	G	T
S2_114081336	G/A	2	114081336	G	G	A	A	A	A	N	G	A	N	A	A	A	G	G	A	A	N	A	R	A	N	G	G	G	A	R	G	G	N	G	G	N	G	G	G	A	A	A	A	A	A	A	A	G	A
S2_118502930	C/T	2	118502930	Y	C	C	C	C	C	C	C	C	C	C	C	C	C	C	Y	C	C	C	Y	C	C	Y	C	C	C	C	C	C	C	C	C	C	Y	C	Y	C	C	C	C	C	C	C	C	C	C
S2_119293632	T/C	2	119293632	T	T	T	T	T	T	N	T	T	T	N	T	T	T	T	T	T	N	T	T	T	C	C	C	C	C	T	N	T	T	T	C	N	C	T	T	T	T	T	T	T	T	T	T	T	T
S2_119293634	A/G	2	119293634	A	A	A	A	A	A	N	A	A	A	N	A	A	A	A	A	A	N	A	A	A	G	G	A	G	A	A	N	A	A	A	G	N	G	A	A	A	A	A	A	A	A	A	A	A	A
S2_119293648	G/A	2	119293648	G	G	G	G	G	G	N	G	G	G	N	G	G	G	G	G	G	N	G	G	G	A	A	G	A	G	G	N	G	G	G	G	N	G	G	G	G	G	G	G	G	G	G	G	G	G
S2_119726155	T/A	2	119726155	T	T	T	W	W	W	W	T	T	T	T	W	T	T	T	T	T	T	T	T	W	T	T	T	T	T	T	T	T	T	T	T	T	T	T	T	T	T	W	T	W	T	T	T	W	W
S2_120885856	G/T	2	120885856	G	G	G	G	G	G	G	G	G	G	G	G	G	G	G	G	G	G	G	G	G	G	G	G	G	G	G	G	G	N	G	N	G	G	G	G	G	G	G	G	G	G	G	G	G	G
S2_121197282	T/C	2	121197282	T	T	C	T	T	T	T	C	C	C	N	C	C	C	C	N	C	T	T	T	C	T	T	T	T	T	N	T	Y	C	C	Y	Y	C	T	N	T	N	T	Y	C	C	C	C	C	T
S2_121394882	T/G	2	121394882	G	G	T	T	T	T	T	T	T	T	T	T	T	T	T	T	T	G	T	T	T	G	K	T	G	K	G	T	G	T	K	G	G	G	G	G	T	T	T	T	T	T	T	T	T	T
S2_122158937	T/G	2	122158937	G	G	T	T	T	T	T	T	T	T	T	T	T	T	T	T	T	G	T	T	T	T	G	K	G	K	K	T	T	T	T	N	G	T	G	G	T	N	T	K	G	G	T	G	G	T
S2_122158948	A/G	2	122158948	G	G	A	A	A	A	A	A	A	A	A	A	A	A	A	A	A	G	A	A	A	A	G	R	G	R	R	A	A	A	A	N	G	A	G	G	A	N	A	R	G	G	A	G	G	A
S2_123097357	T/C	2	123097357	T	T	C	T	T	T	N	T	T	T	T	T	T	T	T	C	C	T	T	T	T	T	T	T	T	T	N	T	T	N	T	T	T	T	T	T	T	N	T	T	C	C	T	C	C	C
S2_125284926	C/G	2	125284926	G	G	C	C	C	C	C	G	G	G	G	C	G	G	G	G	G	G	C	C	G	N	G	C	G	G	S	C	C	N	C	C	C	C	C	C	C	G	C	C	G	G	G	G	G	C
S2_125284938	G/C	2	125284938	C	C	G	G	G	G	G	C	C	C	C	G	C	C	C	C	C	C	G	G	C	C	S	G	C	S	S	G	G	N	G	G	G	G	G	G	G	C	G	S	C	C	C	C	C	G
S2_125285201	G/A	2	125285201	A	A	G	G	G	G	G	A	A	A	A	G	A	A	A	A	A	A	G	G	A	A	R	G	A	R	R	G	G	G	G	G	G	G	G	G	G	A	G	G	A	A	A	A	A	G
S2_125698357	G/A	2	125698357	G	G	G	A	A	A	A	A	A	A	A	A	A	A	A	A	A	G	A	A	A	G	R	R	G	G	R	G	A	A	A	A	R	A	G	G	A	G	A	A	G	G	G	G	G	A
S2_125723020	A/G	2	125723020	A	A	A	N	N	N	A	A	A	A	A	A	A	A	A	A	A	A	A	A	A	A	A	A	A	A	A	N	A	A	A	A	N	R	A	A	A	A	A	A	A	A	A	A	A	A
S2_125873244	A/G	2	125873244	A	R	A	A	A	R	A	R	A	A	R	A	A	R	A	A	A	N	A	A	A	A	A	A	A	A	A	A	A	A	A	A	A	A	A	A	A	A	A	A	R	A	A	A	A	A
S2_126823601	T/A	2	126823601	A	A	T	T	T	T	T	T	T	T	T	T	T	T	N	T	T	T	T	T	T	A	A	N	A	A	W	T	T	T	T	T	T	N	T	T	T	N	T	T	T	T	N	T	T	T
S2_127167571	T/G	2	127167571	T	T	G	G	G	G	G	T	G	T	G	G	G	T	T	G	G	G	G	K	G	G	T	G	T	G	K	T	T	G	T	T	T	T	T	T	G	G	G	G	G	G	N	N	T	G
S2_127167572	G/C	2	127167572	G	G	C	C	C	C	C	G	C	G	C	C	C	G	G	C	C	C	C	S	C	C	G	C	G	C	S	G	G	C	G	G	G	G	G	G	C	C	C	C	C	C	N	N	G	C
S2_127167625	C/T	2	127167625	C	C	T	T	T	T	T	C	T	C	T	T	T	C	C	T	T	T	T	Y	T	T	C	T	C	T	Y	C	C	T	C	C	C	C	C	C	T	T	T	T	T	T	N	N	C	T
S2_128555646	C/T	2	128555646	N	C	N	C	C	C	C	C	C	C	C	C	C	C	C	C	N	C	C	C	C	C	C	C	C	C	C	C	T	C	Y	N	T	T	T	T	C	C	C	C	C	C	C	C	C	C
S2_128953601	G/A	2	128953601	G	G	G	A	A	A	A	G	G	G	G	G	G	G	G	G	G	G	G	A	N	G	A	A	G	G	R	G	A	N	R	A	G	A	G	G	G	G	G	G	G	G	G	G	G	G
S2_129427118	G/A	2	129427118	G	G	G	G	R	R	G	G	G	R	G	G	G	G	R	G	G	G	G	G	G	G	G	G	G	G	G	G	G	G	G	G	G	G	R	G	G	N	G	R	G	G	N	G	G	R
S2_130005357	A/G	2	130005357	G	G	A	G	G	G	G	G	G	G	G	A	G	G	G	A	A	G	N	A	G	G	G	G	G	G	R	A	A	A	A	A	A	A	A	A	A	A	A	A	A	A	N	A	A	A
S2_130624630	C/G	2	130624630	S	C	C	S	C	C	C	C	S	C	S	C	S	C	C	C	C	C	C	C	C	C	C	S	C	C	C	C	C	N	C	C	C	C	C	C	S	C	C	C	C	C	C	S	S	C
S2_130694783	A/C	2	130694783	A	A	A	A	A	A	A	A	A	A	A	A	A	A	A	A	A	A	A	A	A	C	C	A	N	A	A	A	A	A	A	A	A	A	N	C	A	A	A	A	A	A	A	A	A	A
S2_130694788	A/G	2	130694788	A	A	A	A	A	A	A	A	A	A	A	A	A	A	A	A	A	A	A	A	A	G	G	A	N	A	A	A	A	A	A	A	A	A	N	G	A	A	A	A	A	A	A	A	A	A
S2_130740495	C/T	2	130740495	Y	T	Y	C	C	C	C	C	C	C	C	C	C	C	C	C	C	N	N	N	C	C	C	C	C	C	C	C	N	C	C	C	N	C	C	C	C	C	C	N	C	C	C	C	C	C
S2_130772179	T/C	2	130772179	T	T	T	T	T	T	T	Y	Y	Y	Y	Y	Y	Y	Y	Y	Y	Y	Y	T	Y	Y	Y	Y	Y	T	T	T	T	T	T	N	T	T	T	T	T	Y	Y	T	T	Y	N	N	T	Y
S2_131744880	G/A	2	131744880	A	A	G	G	G	G	G	G	G	G	G	G	G	G	G	G	G	G	G	G	G	G	A	N	A	R	A	A	G	N	G	G	G	G	G	G	G	G	G	G	G	G	G	G	G	G
S2_132254728	C/T	2	132254728	Y	Y	C	C	C	C	C	C	C	C	C	C	C	C	C	C	C	C	C	C	C	C	C	C	T	C	N	C	C	C	C	N	C	C	C	C	C	C	C	C	Y	C	C	C	C	C
S2_132551699	G/A	2	132551699	G	G	G	A	A	A	A	G	G	G	G	G	G	G	G	A	A	G	G	A	G	G	R	A	G	G	G	G	G	G	N	G	G	G	G	G	G	A	N	R	A	A	G	A	A	A
S2_132596892	T/A	2	132596892	T	T	A	T	T	T	T	T	T	T	T	A	T	T	T	T	T	A	A	A	A	T	T	T	T	T	T	T	T	T	W	T	T	T	T	T	W	T	A	A	T	T	A	T	T	A
S2_134165505	G/A	2	134165505	A	A	G	G	G	G	G	A	A	A	A	G	A	A	A	G	G	A	G	G	A	A	R	G	A	A	R	G	G	G	G	G	G	G	G	G	G	G	G	G	G	G	G	G	G	G
S2_134288350	T/G	2	134288350	T	T	G	T	T	T	T	T	N	T	T	T	N	T	T	G	G	N	T	G	T	T	T	T	T	T	T	T	T	T	N	T	T	N	T	T	T	G	T	T	G	G	T	G	G	N
S2_134657507	A/G	2	134657507	N	A	A	R	A	R	A	A	A	R	A	A	A	A	A	A	A	A	A	A	A	A	A	A	A	R	A	R	A	A	A	A	A	A	R	R	A	A	A	A	A	A	A	A	A	A
S2_134755016	T/C	2	134755016	T	T	T	T	T	T	T	T	T	T	T	N	T	T	T	T	T	T	T	T	T	T	T	T	T	T	T	T	T	T	T	T	T	T	T	T	T	T	T	T	T	T	T	T	T	T
S2_135385690	A/G	2	135385690	A	A	A	G	G	G	G	G	G	G	G	A	G	G	G	G	G	G	A	G	A	A	R	G	A	A	R	G	G	G	G	G	G	G	G	G	R	G	A	A	G	G	A	G	G	G
S2_135630344	C/G	2	135630344	C	C	G	G	G	G	G	C	G	C	G	G	G	N	C	G	G	G	G	C	G	G	C	G	C	S	S	C	C	G	S	C	C	C	C	N	G	G	G	G	G	G	G	G	C	G
S2_136555377	G/A	2	136555377	G	G	A	A	A	A	A	G	A	G	A	A	A	G	G	A	A	A	N	G	A	A	G	A	G	A	R	N	G	N	G	N	G	G	G	G	A	A	A	A	N	A	A	A	G	A
S2_137866938	G/A	2	137866938	G	G	N	G	N	G	G	G	G	G	G	G	G	G	G	G	G	N	G	N	G	G	G	G	G	G	G	G	G	N	G	G	G	G	G	G	G	G	G	G	G	G	G	N	G	G
S2_138534584	G/A	2	138534584	G	G	G	N	N	G	G	G	G	G	G	G	G	G	G	G	G	G	G	G	G	G	G	G	G	G	N	G	G	N	G	G	N	G	G	G	N	G	N	N	G	N	G	N	G	G
S2_138534585	C/T	2	138534585	Y	C	C	N	N	Y	C	C	Y	C	C	Y	C	C	C	C	Y	C	C	C	C	C	C	Y	C	C	N	Y	Y	N	C	C	N	Y	C	C	N	C	N	N	C	N	C	N	Y	C
S2_138534596	T/C	2	138534596	Y	T	T	N	N	Y	T	T	Y	T	T	Y	T	T	T	T	Y	T	T	T	T	T	T	Y	T	T	N	Y	Y	N	T	T	N	Y	T	T	N	T	N	N	T	N	T	N	Y	T
S2_139822921	C/T	2	139822921	C	C	C	C	N	Y	C	C	N	C	C	C	Y	Y	C	C	Y	C	C	Y	C	N	C	N	C	C	N	C	C	N	Y	C	N	Y	C	Y	C	C	C	Y	C	C	C	T	C	T
S2_140539287	A/C	2	140539287	N	N	A	C	N	C	C	C	C	C	C	A	C	N	C	C	C	N	A	A	C	C	N	N	C	C	A	N	A	N	A	A	A	A	A	A	N	N	A	M	C	C	N	N	C	A
S2_140848729	A/G	2	140848729	A	A	A	A	A	A	A	R	R	R	R	R	R	R	R	A	A	A	A	A	A	A	A	A	A	A	R	R	A	A	A	A	A	R	A	A	R	A	A	A	A	A	A	A	A	A
S2_140923794	T/C	2	140923794	T	T	C	T	T	T	T	T	T	T	T	T	T	T	T	C	C	T	T	T	T	T	T	T	T	T	T	T	T	T	T	T	T	T	T	T	T	C	T	T	C	C	T	C	C	C
S2_141781874	A/G	2	141781874	N	A	N	A	A	A	A	A	A	A	A	A	A	A	A	A	A	A	A	A	A	A	N	A	A	A	A	A	N	N	R	R	R	R	A	A	A	A	A	A	A	A	A	A	A	A
S2_143770955	C/G	2	143770955	G	G	C	C	N	C	C	C	C	C	C	C	C	C	C	N	C	C	N	C	C	G	G	C	G	C	C	C	C	C	N	C	C	C	C	C	C	C	C	C	C	C	C	C	C	C
S2_144392386	A/G	2	144392386	G	G	G	R	G	R	A	R	R	R	R	R	R	G	R	A	A	A	A	A	A	G	G	R	G	A	R	R	G	A	R	A	N	R	A	A	R	G	G	G	A	G	A	G	A	A
S2_144392402	G/T	2	144392402	G	G	G	G	G	G	G	K	K	K	K	K	K	T	K	G	G	G	G	G	G	G	G	G	G	G	G	K	G	G	G	G	N	K	G	G	G	G	G	G	G	G	G	G	G	G
S2_144395584	G/A	2	144395584	G	G	G	G	G	G	G	R	R	R	R	R	R	R	R	G	G	G	G	G	G	G	G	G	G	R	R	R	G	G	G	G	G	A	G	G	G	G	G	G	G	G	G	G	G	G
S2_144395590	T/C	2	144395590	T	T	T	T	T	T	T	Y	Y	Y	Y	Y	Y	Y	Y	T	T	T	T	T	T	T	T	T	T	Y	Y	Y	T	T	T	T	T	C	T	T	T	T	T	T	T	T	T	T	T	T
S2_145423635	C/T	2	145423635	N	C	Y	C	C	Y	Y	C	C	C	C	Y	C	C	C	Y	C	C	N	N	C	C	C	C	Y	Y	C	C	C	T	C	C	Y	C	C	C	Y	C	Y	Y	C	C	Y	C	C	Y
S2_145423640	G/A	2	145423640	N	G	G	G	G	G	G	G	G	G	G	G	R	G	G	G	G	G	N	N	R	G	G	G	G	G	G	G	R	G	G	G	G	G	G	G	G	R	R	G	G	G	G	G	G	G
S2_145423644	T/C	2	145423644	N	Y	T	T	T	T	T	T	T	T	T	T	T	T	T	T	T	T	N	N	T	T	T	T	T	T	T	Y	T	T	T	T	T	T	T	T	T	T	T	T	T	T	Y	T	T	T
S2_146590927	C/G	2	146590927	C	C	C	C	C	C	C	C	C	C	C	C	C	C	C	C	C	C	C	C	C	C	C	C	C	C	C	C	C	C	C	C	C	C	C	C	C	C	C	C	C	C	C	C	C	C
S2_146591297	A/G	2	146591297	A	N	N	A	A	A	A	A	A	A	A	A	A	A	A	A	A	N	A	A	A	G	N	A	G	A	A	A	A	A	A	A	N	A	G	G	A	N	N	A	N	A	N	A	A	A
S2_147318716	A/G	2	147318716	G	G	A	G	G	G	N	A	A	A	G	A	R	A	A	N	G	N	A	N	A	N	G	G	G	G	R	G	N	G	A	G	N	A	N	G	R	G	A	A	N	G	A	G	N	A
S2_147598136	C/G	2	147598136	C	C	C	C	N	C	C	C	C	C	C	C	C	C	C	C	C	C	C	C	C	C	C	C	C	C	C	C	C	C	C	G	G	C	N	G	C	C	C	C	C	C	C	C	C	C
S2_148156670	A/G	2	148156670	A	A	A	A	A	A	A	A	A	A	A	A	A	A	A	A	A	A	A	A	N	G	G	G	G	G	G	A	A	N	A	A	A	A	A	A	A	A	A	A	A	A	A	A	A	N
S2_148170283	G/C	2	148170283	G	G	C	G	G	G	G	G	G	G	G	G	G	G	G	G	G	G	G	G	G	G	G	G	G	G	G	G	G	G	G	G	G	G	G	G	G	G	G	G	G	G	G	G	G	G
S2_148170306	T/C	2	148170306	T	T	C	T	T	T	T	T	T	T	T	T	T	T	T	T	T	T	T	T	T	T	T	T	T	T	T	T	T	T	T	T	T	T	T	T	T	T	T	T	T	T	T	T	T	T
S2_148170344	C/T	2	148170344	C	C	T	C	C	C	C	C	C	C	C	C	C	C	C	C	C	N	C	C	C	C	C	C	C	C	C	C	C	C	C	C	C	C	C	C	C	C	C	C	C	C	C	C	C	C
S2_151081563	T/C	2	151081563	T	T	T	T	T	T	Y	T	T	T	T	T	T	T	T	T	T	T	T	T	T	Y	T	Y	Y	T	T	T	T	T	T	T	T	T	T	T	T	Y	T	T	T	T	T	T	T	T
S2_151081573	G/A	2	151081573	G	G	G	G	G	G	R	G	G	G	G	G	G	G	G	G	G	G	G	G	G	R	G	R	R	G	G	G	G	G	G	G	G	G	G	G	G	R	G	G	G	G	G	G	G	G
S2_151081589	T/C	2	151081589	T	T	T	T	T	T	Y	T	T	T	T	T	T	T	T	T	T	T	T	T	T	Y	T	Y	Y	T	T	T	T	T	T	T	T	T	T	T	T	Y	T	T	T	T	T	T	T	T
S2_151353681	A/G	2	151353681	G	G	A	G	G	G	G	R	R	R	R	R	A	A	A	A	A	R	A	A	A	R	G	R	A	G	R	A	A	G	A	R	G	A	R	R	A	A	A	A	A	A	A	A	A	A
S2_151589659	T/A	2	151589659	T	T	A	A	A	A	A	T	A	T	A	A	A	N	T	A	A	A	A	W	A	A	T	A	T	A	W	T	T	A	W	T	T	T	T	T	A	A	A	A	A	A	A	A	N	A
S2_151857284	T/C	2	151857284	C	C	T	T	T	T	T	C	C	N	C	T	C	C	C	T	T	C	T	T	T	C	T	T	N	Y	N	T	T	T	T	T	T	T	T	T	N	T	T	T	T	T	T	N	T	N
S2_151857286	A/C	2	151857286	C	C	A	A	A	A	A	C	C	N	C	A	C	C	C	A	A	C	A	A	A	C	A	A	N	M	N	A	A	A	A	A	A	A	A	A	N	A	A	A	A	A	A	N	A	N
S2_153018917	C/T	2	153018917	C	C	C	C	C	C	C	C	C	C	C	C	C	C	C	C	Y	Y	C	C	C	C	C	C	C	C	C	C	C	N	C	C	C	C	C	Y	C	C	C	C	C	C	N	C	T	C
S2_153766497	A/G	2	153766497	A	A	G	R	N	R	A	A	A	A	A	A	A	A	A	A	A	A	A	A	A	A	A	R	N	A	R	A	G	A	A	N	A	A	N	A	G	R	G	G	A	G	A	G	A	A
S2_154029696	G/T	2	154029696	G	G	G	G	G	G	K	G	G	G	G	G	G	G	G	G	G	T	K	K	G	G	K	G	G	G	G	G	G	G	G	G	G	G	G	G	G	K	G	G	N	G	G	K	G	N
S2_154786285	C/T	2	154786285	C	C	C	Y	Y	C	Y	C	C	C	C	C	C	C	C	C	C	C	Y	C	C	C	C	C	C	C	C	Y	C	C	C	C	C	C	C	N	C	N	C	C	C	C	N	C	C	C
S2_154786807	C/T	2	154786807	Y	Y	C	C	C	C	C	C	C	C	C	C	C	C	C	C	C	C	C	C	C	Y	Y	C	Y	Y	Y	C	Y	C	Y	Y	C	Y	C	C	C	C	C	C	C	C	C	C	C	C
S2_154786848	G/C	2	154786848	G	G	G	S	S	S	S	G	G	G	G	G	G	G	G	G	G	G	S	S	G	G	G	G	G	G	G	G	G	S	S	G	G	G	G	G	G	G	G	G	G	G	G	G	G	G
S2_155047098	G/C	2	155047098	C	C	G	S	G	S	G	G	G	G	G	G	G	G	G	G	G	G	N	C	G	G	G	G	S	G	S	G	G	N	G	G	G	G	G	G	G	G	G	G	G	G	G	G	G	G
S2_156237901	T/C	2	156237901	T	Y	Y	T	T	Y	T	T	T	T	Y	T	C	Y	T	T	T	T	C	T	T	T	T	T	T	Y	T	Y	T	N	T	T	Y	T	T	N	T	T	T	T	Y	T	Y	T	T	T
S2_156237902	C/T	2	156237902	C	Y	Y	C	C	Y	C	C	C	C	Y	C	T	Y	C	C	C	C	T	C	C	C	C	C	C	Y	C	Y	C	N	C	C	Y	C	C	N	C	C	C	C	Y	C	Y	C	C	C
S2_156464308	A/G	2	156464308	A	A	G	G	G	G	G	A	A	A	A	A	A	A	A	A	A	G	A	A	A	A	A	A	A	A	A	A	A	G	R	A	A	A	A	A	N	G	G	G	G	G	G	G	A	N
S2_156464416	G/A	2	156464416	G	G	A	A	A	A	A	G	G	G	G	G	G	G	G	G	G	A	G	G	G	G	G	G	G	G	G	G	G	A	R	G	G	G	G	G	A	A	A	A	A	A	A	A	G	N
S2_156722341	C/G	2	156722341	C	C	G	G	N	G	G	C	N	C	G	G	G	C	C	G	G	G	G	N	N	C	C	C	C	N	C	C	C	G	S	N	C	C	C	C	N	G	N	G	G	G	G	G	C	G
S2_156722392	C/A	2	156722392	C	C	A	A	A	A	A	C	A	C	A	A	A	C	C	A	A	A	A	C	A	C	C	C	C	C	C	C	C	A	M	C	C	C	C	C	A	A	A	A	A	A	A	A	C	A
S2_157191383	A/C	2	157191383	A	A	C	C	C	C	C	A	C	A	C	C	C	N	A	C	C	M	C	A	C	C	A	C	A	M	C	A	A	C	A	A	A	A	A	A	C	C	C	C	C	C	C	C	A	C
S2_157289489	A/G	2	157289489	N	A	N	A	N	A	A	A	A	A	A	A	A	A	A	A	A	N	N	A	A	A	R	A	G	G	A	A	G	N	G	G	G	G	G	G	R	A	A	A	A	R	N	A	A	A
S2_157299315	G/A	2	157299315	G	G	G	G	N	G	G	N	G	G	G	N	G	G	G	G	N	G	G	G	G	G	G	G	G	G	G	G	G	G	G	N	A	R	A	A	G	G	G	G	N	G	G	G	N	G
S2_157299331	G/A	2	157299331	G	G	G	G	N	G	G	N	G	G	G	N	G	G	G	G	N	G	G	G	G	G	G	G	G	G	G	G	G	G	G	N	A	R	A	A	G	G	G	G	N	G	G	G	N	G
S2_157444508	G/A	2	157444508	G	G	G	G	G	G	G	N	G	G	G	G	G	G	G	G	G	G	G	A	G	N	G	G	R	G	R	G	G	G	N	G	G	G	G	G	G	G	G	G	G	G	G	G	G	G
S2_157885591	A/C	2	157885591	C	C	A	A	A	A	A	A	A	A	A	A	A	A	A	A	A	A	A	A	A	C	M	A	C	M	A	A	A	A	A	M	M	A	C	C	A	A	A	A	A	A	N	A	A	A
S2_157885592	A/C	2	157885592	C	C	A	A	A	A	A	A	A	A	A	A	A	A	A	A	A	A	A	A	A	C	M	A	C	M	A	A	A	A	A	M	M	A	C	C	A	A	A	A	A	A	N	A	A	A
S2_158980658	A/T	2	158980658	T	T	A	A	A	A	A	A	A	A	A	A	A	A	A	A	A	N	A	A	A	T	W	A	T	T	W	A	A	N	A	A	N	A	A	A	W	N	A	A	A	A	A	A	A	A
S2_159373631	A/C	2	159373631	C	C	N	C	C	C	C	A	A	A	A	A	A	A	A	A	A	C	A	A	A	C	C	C	C	M	C	A	A	A	M	C	M	C	A	A	A	A	N	A	A	A	A	A	A	A
S2_159853002	A/C	2	159853002	C	C	A	A	A	A	A	A	A	A	C	A	A	A	A	C	C	A	A	A	A	C	M	A	C	C	M	A	A	A	A	A	A	A	A	A	N	C	A	M	C	C	A	C	C	M
S2_162018769	A/T	2	162018769	N	A	T	W	T	W	A	A	A	A	A	N	A	A	A	A	A	A	A	A	A	A	N	A	N	A	W	A	T	A	N	A	A	A	A	A	T	W	T	T	A	T	A	N	A	A
S2_162018837	A/G	2	162018837	G	G	A	A	A	A	A	A	A	A	A	A	A	A	A	A	A	A	A	A	A	G	G	R	G	A	R	A	A	A	R	A	A	A	A	A	A	N	A	A	A	A	A	A	A	A
S2_162018857	C/G	2	162018857	G	G	C	C	C	C	C	C	C	C	C	C	C	C	C	C	C	C	C	C	C	G	G	S	G	C	S	C	C	C	S	C	C	C	C	C	C	N	C	C	C	C	C	C	C	C
S2_162230212	C/T	2	162230212	C	C	C	Y	C	C	C	Y	C	C	C	C	C	C	C	C	C	C	N	C	C	C	C	C	C	C	C	C	C	C	C	Y	C	C	C	C	C	C	C	C	C	C	C	C	Y	Y
S2_162619376	C/T	2	162619376	C	C	T	T	N	T	T	T	T	T	T	T	T	C	C	T	T	C	T	Y	T	C	C	C	C	C	C	C	C	T	Y	C	C	C	C	C	T	N	N	T	T	T	T	T	C	N
S2_164361153	T/C	2	164361153	T	T	T	C	C	C	C	T	T	T	T	C	T	T	T	T	T	C	C	T	C	C	T	C	T	Y	Y	T	T	C	T	T	N	T	T	T	C	C	C	C	C	C	C	C	T	C
S2_164361750	A/G	2	164361750	A	A	A	G	G	G	G	A	A	A	A	G	A	A	A	A	A	G	G	R	G	G	A	G	N	G	G	N	A	G	A	A	A	N	A	A	G	N	G	G	G	G	G	N	N	G
S2_164428471	A/G	2	164428471	A	A	G	G	G	G	G	A	A	A	N	A	A	A	A	A	A	G	A	A	A	A	A	A	A	A	A	A	A	N	A	A	N	N	A	A	G	N	G	N	G	G	N	G	A	G
S2_164768606	G/A	2	164768606	A	A	G	G	G	G	G	G	G	G	G	G	G	G	G	G	G	G	G	G	G	A	R	G	A	R	R	G	G	G	G	R	R	R	A	A	G	G	G	G	G	G	G	G	G	G
S2_164825220	T/A	2	164825220	T	T	T	T	T	T	T	T	T	T	T	T	T	T	T	T	T	T	T	T	T	T	T	T	T	T	T	T	W	T	W	T	W	W	T	T	N	T	T	T	T	T	T	T	T	T
S2_164825349	G/A	2	164825349	G	G	G	G	G	G	G	G	G	G	G	G	G	G	G	G	G	G	G	G	G	G	G	G	G	G	N	N	G	G	A	N	G	A	G	G	G	G	G	G	G	G	G	G	G	G
S2_165774865	A/C	2	165774865	A	A	C	A	A	A	A	A	A	A	A	A	A	A	A	A	A	A	A	A	A	A	A	A	A	A	A	A	A	A	A	A	A	A	A	A	A	A	A	A	A	A	A	A	A	A
S2_165774873	T/G	2	165774873	T	T	T	T	T	T	T	K	K	K	K	K	K	K	K	K	K	K	T	T	K	K	K	K	K	K	T	T	T	T	T	T	T	T	T	T	T	K	K	T	K	K	T	T	T	T
S2_165774885	G/A	2	165774885	G	G	G	G	G	G	G	R	R	R	R	R	R	R	R	R	R	R	G	G	R	R	R	R	R	R	G	G	G	G	G	G	G	G	G	G	G	R	R	G	R	R	G	G	G	G
S2_166889337	A/G	2	166889337	G	G	A	A	A	A	A	A	A	A	A	A	A	A	N	A	A	G	G	G	G	G	R	A	G	G	R	G	R	A	A	R	G	A	G	G	R	N	G	G	A	A	A	A	A	G
S2_166889367	G/A	2	166889367	A	A	G	G	G	G	G	G	G	G	G	G	G	G	N	G	G	G	A	A	A	A	R	G	A	A	R	A	R	G	G	R	A	G	A	A	R	N	A	A	G	G	G	G	G	A
S2_166997847	G/C	2	166997847	G	G	G	N	N	C	N	G	G	G	G	G	G	G	G	C	C	N	G	N	G	G	G	N	G	G	S	G	S	G	C	C	S	C	G	G	N	C	G	S	C	C	G	C	C	C
S2_169194572	T/C	2	169194572	T	T	T	C	C	C	C	T	T	T	T	T	T	T	T	C	C	T	T	C	T	T	Y	C	T	T	T	T	T	T	T	T	T	T	T	T	T	C	T	T	C	C	T	C	C	C
S2_169194594	C/T	2	169194594	C	C	C	T	T	T	T	C	C	C	C	C	C	C	C	C	C	C	C	T	C	C	Y	T	C	C	C	C	C	C	C	C	C	C	C	C	C	C	C	C	C	C	C	C	C	C
S2_169194601	T/C	2	169194601	T	T	T	C	C	C	C	T	T	T	T	T	T	T	T	C	C	T	T	C	T	T	Y	C	T	T	T	T	T	T	T	T	T	T	T	T	T	C	T	T	C	C	T	C	C	C
S2_169386331	A/C	2	169386331	A	A	A	M	A	M	A	A	A	A	M	A	A	A	A	A	A	N	N	N	N	M	A	A	A	M	M	A	A	A	A	A	N	A	A	A	A	N	A	A	A	M	M	A	M	A
S2_170890617	A/G	2	170890617	G	G	A	G	G	G	G	G	G	G	G	A	G	G	N	A	A	G	A	A	G	G	G	G	G	G	R	A	G	A	R	R	R	G	A	A	A	A	A	A	N	A	A	A	A	A
S2_171317786	A/G	2	171317786	A	A	A	G	G	G	G	G	G	G	G	A	G	A	A	G	G	A	A	A	A	G	A	A	A	G	R	G	G	G	N	G	G	G	A	A	A	A	A	A	A	A	A	A	A	A
S2_171475411	A/G	2	171475411	A	A	A	A	A	A	A	A	G	A	G	G	G	A	R	G	G	A	G	R	G	G	A	G	A	R	R	A	A	A	R	A	A	A	A	A	A	A	A	A	A	A	A	A	A	A
S2_171475416	G/A	2	171475416	G	G	G	G	G	G	G	G	A	G	A	A	A	G	R	A	A	G	A	R	A	A	G	A	G	R	R	G	G	G	R	G	G	G	G	G	G	G	G	G	G	G	G	G	G	G
S2_171705768	C/G	2	171705768	C	C	C	C	G	C	C	C	C	C	C	C	C	C	C	C	C	S	C	C	C	C	N	C	C	C	N	C	N	C	C	C	C	C	C	C	C	C	C	C	C	C	C	N	C	N
S2_171705805	G/A	2	171705805	G	G	G	G	A	G	G	G	G	G	G	G	G	G	G	G	G	R	G	G	G	G	N	G	G	G	N	G	N	G	G	G	G	G	G	G	G	G	G	G	G	G	G	N	G	N
S2_172040448	T/C	2	172040448	T	T	T	Y	T	T	T	T	T	T	T	T	T	T	T	T	T	T	T	T	T	Y	T	T	Y	T	T	Y	T	T	T	T	T	T	T	T	T	T	T	T	Y	T	T	T	T	T
S2_172057105	G/T	2	172057105	G	G	G	T	T	T	T	T	T	T	T	G	T	G	G	T	T	G	G	G	G	T	K	G	G	T	T	T	T	T	T	N	G	T	G	G	G	G	G	G	G	G	N	G	G	G
S2_172057106	A/T	2	172057106	A	A	A	T	T	T	T	T	T	T	T	A	T	A	A	T	T	A	A	A	A	T	W	A	A	T	T	T	T	T	T	N	A	T	A	A	A	A	A	A	A	A	N	A	A	A
S2_172057163	A/G	2	172057163	G	G	A	A	A	A	A	A	A	A	A	A	A	G	R	A	A	A	A	A	A	A	R	G	G	A	A	A	A	A	A	N	G	A	G	G	A	G	A	A	G	G	N	G	G	A
S2_173143462	C/T	2	173143462	Y	C	C	C	C	C	C	C	C	C	C	C	C	Y	C	C	C	C	C	C	C	Y	C	C	C	C	C	C	C	Y	N	C	N	Y	C	C	C	C	C	C	C	C	C	C	C	C
S2_173143466	C/T	2	173143466	C	C	C	Y	C	Y	Y	C	C	Y	C	Y	C	C	C	Y	C	C	Y	C	C	C	Y	C	Y	C	C	C	C	C	N	C	N	Y	C	C	C	C	C	C	C	C	C	C	C	C
S2_173356518	C/T	2	173356518	T	T	C	C	C	C	C	C	C	C	C	C	C	C	C	C	C	Y	C	N	C	T	Y	Y	T	Y	Y	N	C	C	C	Y	Y	Y	T	T	C	N	C	C	N	C	N	N	N	C
S2_173356555	G/C	2	173356555	G	G	C	G	G	G	G	G	G	G	G	G	G	G	G	G	G	S	G	N	G	G	G	G	G	G	G	N	G	G	G	G	G	G	G	G	G	N	G	G	N	C	N	N	N	G
S2_174069985	C/T	2	174069985	Y	C	C	C	C	C	C	C	C	Y	C	C	C	C	Y	Y	Y	Y	C	C	C	C	C	C	C	C	C	C	C	C	C	C	C	Y	C	Y	C	Y	C	C	C	Y	Y	Y	C	C
S2_174193748	C/T	2	174193748	C	C	C	Y	C	Y	Y	Y	Y	Y	Y	C	Y	Y	Y	Y	Y	C	C	C	C	Y	C	C	C	C	Y	Y	Y	C	Y	Y	Y	Y	C	C	C	C	C	C	C	C	C	C	C	C
S2_174958668	T/C	2	174958668	T	N	T	T	T	Y	Y	T	Y	Y	T	T	T	T	T	T	T	T	C	T	T	N	T	Y	T	T	T	T	Y	Y	T	T	C	N	T	T	N	Y	T	T	T	T	Y	T	T	Y
S2_174958669	G/A	2	174958669	G	N	G	G	G	R	R	G	R	R	G	G	G	G	G	G	G	G	A	G	G	N	G	R	G	G	G	G	R	R	G	G	A	N	G	G	N	R	G	G	G	G	R	G	G	R
S2_176172375	G/A	2	176172375	G	G	G	A	A	A	A	G	G	G	G	G	G	G	G	N	N	G	G	A	G	G	R	A	G	G	G	G	G	G	G	N	G	N	G	G	G	N	G	G	N	N	G	N	N	G
S2_176775657	C/A	2	176775657	A	A	C	A	A	A	N	C	C	C	C	C	C	C	C	C	C	C	C	C	C	A	A	A	A	A	M	C	C	N	C	C	C	C	C	C	C	C	C	C	C	C	C	C	C	C
S2_176875756	T/G	2	176875756	T	T	T	T	T	T	T	K	T	K	G	K	K	G	K	T	T	N	T	N	T	T	T	N	T	T	T	K	T	N	T	T	T	T	T	T	T	T	T	T	T	T	T	T	T	T
S2_177427447	G/A	2	177427447	R	G	G	G	G	G	G	G	G	G	G	G	G	G	G	R	G	G	G	G	R	G	G	G	G	G	G	R	G	R	G	G	R	G	G	G	N	G	G	G	G	R	R	G	G	G
S2_177603535	G/A	2	177603535	A	A	N	G	G	G	G	N	G	G	G	G	G	G	N	G	G	G	G	G	G	N	G	N	G	G	R	G	A	G	A	A	A	A	A	A	G	N	G	G	G	G	G	N	G	G
S2_178638405	G/A	2	178638405	R	G	G	G	G	R	G	G	G	G	G	R	G	G	R	G	G	G	N	R	G	G	R	R	G	G	G	G	G	R	G	N	R	G	G	G	G	N	G	G	R	G	G	R	G	R
S2_179119694	C/T	2	179119694	C	C	T	C	C	C	C	C	C	C	C	T	C	C	C	C	C	C	C	C	C	T	C	T	C	T	Y	T	Y	C	T	T	T	N	T	T	C	N	C	C	C	C	C	C	C	C
S2_179147477	G/T	2	179147477	G	G	G	T	N	T	N	G	G	G	N	G	G	N	N	T	T	G	G	T	G	G	N	T	G	G	G	N	K	G	T	T	N	N	G	G	G	T	G	K	T	T	N	T	T	T
S2_181019075	C/T	2	181019075	C	C	T	T	T	T	T	C	C	C	C	C	C	C	C	C	C	T	C	C	C	C	C	C	N	C	C	C	C	T	C	C	C	C	C	C	T	T	T	T	T	T	T	T	C	T
S2_181019185	C/T	2	181019185	C	C	T	T	T	T	T	C	C	C	C	C	C	C	C	C	C	T	C	C	C	C	C	C	C	C	C	C	C	T	C	C	C	C	C	C	T	T	T	T	T	T	T	T	C	T
S2_181026028	G/T	2	181026028	G	G	T	T	T	T	T	G	G	G	G	G	G	G	G	G	G	N	G	G	G	G	G	G	G	G	G	G	G	T	G	G	G	G	G	G	T	T	T	T	T	T	T	T	G	T
S2_182556264	A/G	2	182556264	A	A	A	A	A	A	A	R	R	R	R	A	R	R	R	A	A	A	A	A	A	A	A	A	A	A	A	R	A	A	R	A	A	A	A	A	A	A	A	A	A	A	A	A	A	A
S2_182556285	C/T	2	182556285	C	C	C	C	C	C	C	Y	Y	Y	Y	C	Y	Y	Y	C	C	C	C	C	C	C	C	C	C	C	C	Y	C	C	Y	C	C	C	C	C	C	C	C	C	C	C	C	C	C	C
S2_183329681	G/T	2	183329681	T	T	G	G	G	G	G	G	G	G	G	G	G	G	G	G	G	T	G	G	G	G	K	N	T	K	K	T	G	G	G	G	G	G	G	G	G	N	G	G	T	T	G	T	T	G
S2_183345759	C/T	2	183345759	T	T	C	C	C	C	C	C	C	C	N	C	C	C	C	C	C	C	C	C	C	C	Y	Y	T	T	Y	T	Y	C	C	C	C	C	C	Y	C	T	C	C	T	T	C	T	T	C
S2_184684529	A/C	2	184684529	A	A	C	C	C	C	C	A	A	A	A	A	A	A	A	A	A	C	A	A	A	A	A	A	A	A	A	A	A	N	M	A	A	A	A	A	C	C	C	C	C	C	C	C	A	C
S2_184684667	C/T	2	184684667	C	C	T	T	T	T	T	C	C	C	C	C	C	C	C	C	C	T	N	C	C	C	C	C	C	C	C	C	C	T	C	C	C	N	C	C	T	T	T	T	T	T	N	T	C	T
S2_186361879	T/A	2	186361879	W	T	T	T	T	T	T	W	T	W	T	T	N	N	T	T	T	T	W	T	T	T	T	T	W	T	W	T	N	T	T	T	T	T	T	T	T	T	T	N	T	T	N	T	T	T
S2_186361900	A/G	2	186361900	R	A	A	A	A	A	A	R	A	R	A	A	N	N	A	A	A	A	R	A	A	A	A	A	R	A	R	A	N	A	A	A	A	A	A	A	A	A	A	N	A	A	N	A	A	A
S2_186361907	A/G	2	186361907	R	A	A	A	A	A	A	R	A	R	A	A	N	N	A	A	A	A	R	A	A	A	A	A	R	A	R	A	N	A	A	A	A	A	A	A	A	A	A	N	A	A	N	A	A	A
S2_186405773	T/A	2	186405773	N	N	T	T	N	T	T	W	W	W	T	W	W	W	W	T	T	T	T	T	T	T	T	T	T	T	T	W	T	T	T	N	N	N	T	T	A	T	N	T	T	T	T	T	N	N
S2_186644416	G/C	2	186644416	G	G	G	G	G	G	G	G	G	G	N	G	G	G	G	G	G	N	N	G	G	N	G	C	G	G	N	G	G	G	G	G	N	G	G	G	G	N	G	G	G	G	G	G	G	G
S2_188167197	T/C	2	188167197	C	C	C	C	C	C	C	T	T	T	T	T	T	T	T	T	T	T	C	Y	C	T	T	T	T	T	Y	T	C	C	C	C	C	C	C	C	C	T	C	C	T	C	C	T	T	C
S2_189040654	G/A	2	189040654	G	G	A	A	A	A	A	G	G	G	G	G	G	G	G	G	G	N	N	G	G	G	G	N	N	N	G	G	G	A	G	G	N	G	G	G	A	A	A	A	A	A	A	A	N	A
S2_189448358	A/G	2	189448358	A	A	G	G	G	G	G	A	A	A	N	G	A	A	A	A	A	G	G	G	G	G	N	G	A	N	A	A	A	G	A	N	A	A	A	A	G	G	G	G	G	G	G	G	A	G
S2_189945797	G/T	2	189945797	G	G	G	G	G	G	G	G	G	G	G	G	G	G	G	G	G	G	K	G	G	K	G	G	G	G	G	G	G	G	G	G	G	G	G	K	G	G	G	G	K	G	G	G	G	G
S2_192044399	T/C	2	192044399	C	C	T	T	T	T	T	T	T	T	T	T	T	C	C	T	T	T	T	T	N	T	C	T	C	T	Y	T	T	T	T	T	Y	T	C	C	T	C	T	Y	C	C	N	C	C	T
S2_192240729	T/A	2	192240729	T	T	A	A	A	A	A	T	A	T	A	A	A	T	T	A	A	T	A	T	A	T	T	N	T	T	T	T	T	A	W	T	T	T	T	T	A	A	A	A	A	A	A	A	T	A
S2_192240745	A/G	2	192240745	A	A	G	G	G	G	G	A	G	A	G	G	G	A	A	G	G	A	G	A	G	A	A	N	A	A	A	A	A	G	R	A	A	A	A	A	G	G	G	G	G	G	G	G	A	G
S2_192240746	T/C	2	192240746	T	T	C	C	C	C	C	T	C	T	C	C	C	T	T	C	C	T	C	T	C	T	T	N	T	T	T	T	T	C	Y	T	T	T	T	T	C	C	C	C	C	C	C	C	T	C
S2_192281787	G/A	2	192281787	G	N	A	A	A	A	A	N	A	G	A	A	N	G	G	A	A	G	A	N	A	G	G	G	G	G	G	G	G	A	N	G	G	G	G	G	A	A	A	A	A	A	A	A	G	A
S2_193772322	A/G	2	193772322	A	A	A	A	A	A	A	R	R	R	R	A	R	R	R	R	R	R	A	A	A	A	R	R	R	R	R	A	A	G	A	R	R	R	R	R	A	A	A	A	R	R	A	G	R	R
S2_193839170	C/T	2	193839170	C	C	C	C	C	C	C	C	C	C	C	C	C	C	Y	C	Y	N	N	C	N	C	C	Y	C	C	C	Y	C	Y	C	C	N	C	Y	C	C	C	Y	C	C	Y	Y	C	Y	C
S2_193839179	C/T	2	193839179	C	C	C	C	C	Y	Y	C	C	C	C	C	C	C	C	Y	C	N	N	C	N	C	C	C	C	C	C	C	C	Y	C	C	N	C	C	C	C	C	Y	C	C	C	C	T	C	C
S2_193839182	C/T	2	193839182	C	C	C	C	C	C	C	C	C	C	C	C	C	C	Y	C	C	N	N	C	N	Y	C	C	Y	C	C	C	Y	Y	Y	C	N	C	C	Y	Y	Y	C	Y	C	C	C	C	Y	C
S2_193839208	C/T	2	193839208	C	C	C	C	C	C	C	C	C	C	C	C	C	C	Y	C	Y	N	N	C	N	C	C	Y	C	C	C	Y	C	Y	C	C	N	C	Y	C	C	C	Y	C	C	Y	Y	C	Y	C
S2_194401680	C/T	2	194401680	N	C	C	C	C	C	C	C	C	Y	Y	C	Y	C	C	C	N	C	C	Y	N	C	N	C	C	C	C	Y	C	C	N	C	T	N	C	Y	C	C	C	C	C	C	C	C	C	C
S2_194514018	T/C	2	194514018	T	T	C	C	C	C	C	T	C	T	C	C	C	T	T	C	C	C	C	T	C	C	N	C	T	C	Y	T	T	C	T	T	T	T	T	T	C	C	C	C	C	C	C	C	T	C
S2_194827201	A/C	2	194827201	A	A	A	M	M	A	A	A	A	A	A	A	A	A	A	A	A	A	A	A	A	A	A	A	A	A	A	A	A	A	A	A	A	A	A	A	M	M	A	M	A	A	A	A	A	M
S2_195370436	A/G	2	195370436	A	A	G	G	G	G	N	A	A	A	A	A	A	A	A	A	A	A	A	A	A	A	A	A	A	A	A	A	G	G	A	A	A	A	A	A	G	A	G	G	A	G	A	G	A	N
S2_195370478	T/C	2	195370478	T	T	C	C	C	C	N	T	T	T	T	T	T	T	T	T	T	T	T	T	T	T	T	T	T	T	T	T	C	C	T	T	T	T	T	T	C	T	C	C	T	C	T	C	T	N
S2_195939576	T/C	2	195939576	T	T	T	C	C	C	C	T	T	T	T	T	T	T	T	T	T	T	T	C	T	T	Y	C	T	T	Y	T	Y	T	Y	C	Y	C	T	N	T	N	T	T	T	T	T	T	T	T
S2_199317810	C/A	2	199317810	C	C	A	A	A	A	A	C	A	C	A	A	A	C	N	A	A	C	N	C	A	C	C	N	C	C	C	C	C	A	C	C	C	C	C	C	A	A	A	A	A	A	A	A	N	A
S2_200453943	A/T	2	200453943	N	T	N	W	A	A	A	A	A	A	W	W	A	A	W	N	W	A	N	A	A	A	A	A	W	A	A	A	A	A	A	A	A	A	T	A	A	N	W	A	A	A	A	A	A	A
S2_200762618	C/T	2	200762618	N	N	C	T	N	T	T	T	T	T	T	C	T	T	T	T	T	C	C	C	C	T	T	N	N	T	T	Y	T	N	T	Y	C	T	C	N	C	C	C	C	C	C	C	C	C	C
S2_200842484	A/T	2	200842484	A	A	A	A	N	A	A	A	A	A	A	N	A	A	N	T	T	T	A	N	T	A	N	A	A	A	T	T	T	T	T	W	T	N	A	A	A	N	A	A	T	T	T	T	T	A
S2_200845418	A/G	2	200845418	A	A	A	A	A	A	A	A	A	A	N	A	A	A	A	A	A	A	A	A	A	A	A	A	A	A	A	A	N	N	G	N	A	G	A	A	A	A	A	A	A	A	A	A	A	N
S2_200846179	G/A	2	200846179	R	G	G	G	G	R	G	G	G	G	G	G	G	G	N	G	G	G	R	G	R	G	G	G	G	G	G	R	R	G	G	G	G	G	G	G	G	G	G	G	G	G	G	G	G	G
S2_201965616	G/T	2	201965616	G	G	T	K	G	K	T	G	G	G	G	G	G	G	G	N	N	N	N	N	N	G	G	G	G	G	G	K	G	T	G	T	T	T	T	T	G	G	G	G	N	G	N	N	N	N
S2_201965631	C/G	2	201965631	C	C	C	C	C	C	C	G	G	G	G	G	G	G	G	N	N	N	N	N	N	C	C	C	C	C	S	S	C	C	S	C	C	C	C	C	C	C	C	C	N	C	N	N	N	N
S2_201965637	C/T	2	201965637	C	C	C	C	C	C	C	T	T	T	T	T	T	T	T	N	N	N	N	N	N	C	C	C	C	C	Y	Y	C	C	Y	C	C	C	C	C	C	C	C	C	N	C	N	N	N	N
S2_201980584	A/G	2	201980584	A	A	A	A	A	A	A	R	R	R	R	R	R	R	R	R	R	R	R	R	R	A	A	A	A	A	A	A	A	A	A	A	A	A	A	A	A	R	A	A	R	A	R	A	R	R
S2_202185909	C/T	2	202185909	C	C	C	Y	N	C	C	C	C	C	C	C	C	C	Y	Y	C	Y	C	C	C	C	C	C	C	C	C	C	C	C	C	C	C	C	C	N	Y	N	C	Y	C	C	C	C	C	C
S2_202185911	A/T	2	202185911	A	A	A	W	N	W	W	A	A	A	A	W	W	A	A	W	A	W	W	A	A	A	A	A	A	A	A	A	A	W	A	A	W	A	W	N	A	N	A	A	A	A	A	A	A	A
S2_202185914	G/A	2	202185914	G	G	R	G	N	R	G	G	G	G	G	G	R	G	G	R	G	R	G	G	G	G	G	G	G	G	G	G	G	G	G	G	G	G	G	N	G	N	G	G	G	G	A	G	G	G
S2_202185930	T/C	2	202185930	T	T	Y	T	N	Y	T	T	T	T	T	T	Y	T	T	Y	T	Y	T	T	T	T	T	T	T	T	T	T	T	T	T	T	T	T	T	N	T	N	T	T	T	T	C	T	T	T
S2_202185937	C/T	2	202185937	C	C	C	Y	N	C	C	C	C	C	C	C	C	C	Y	Y	C	Y	C	C	C	C	C	C	C	C	C	C	C	C	C	C	C	C	C	N	Y	N	C	Y	C	C	C	C	C	C
S2_202802228	C/T	2	202802228	C	C	T	T	T	T	T	C	T	C	T	T	T	C	C	T	T	N	T	C	T	T	C	T	C	Y	Y	C	C	T	C	N	C	N	C	C	T	T	T	T	T	T	T	T	C	T
S2_203087403	G/C	2	203087403	G	G	G	G	N	G	G	C	C	C	G	G	C	C	C	G	G	G	G	G	G	G	G	G	G	G	S	G	C	G	C	S	S	C	G	G	G	G	G	G	G	G	G	G	G	G
S2_204737426	C/A	2	204737426	C	C	C	C	C	C	C	M	M	M	M	M	M	M	M	M	M	C	A	A	M	C	C	N	C	C	C	C	C	M	C	C	N	C	N	C	C	C	M	C	A	C	M	N	M	M
S2_204737469	A/T	2	204737469	A	A	T	T	A	W	T	W	W	W	W	W	W	W	W	W	W	T	A	A	W	A	A	N	A	A	A	T	A	W	T	T	N	T	N	T	A	T	W	A	A	A	W	N	W	W
S2_204925158	A/C	2	204925158	A	A	A	A	A	A	A	A	A	A	A	A	A	A	A	A	A	A	A	A	A	A	A	A	A	A	A	A	A	A	A	A	A	A	A	A	A	A	A	A	A	A	A	A	A	A
S2_206737977	T/A	2	206737977	A	N	T	T	T	T	T	T	T	T	T	T	T	T	N	T	T	T	T	T	T	T	T	N	T	T	N	T	A	T	A	A	A	N	A	A	T	T	T	T	T	T	N	T	N	T
S2_206737978	G/T	2	206737978	T	N	G	G	G	G	G	G	G	G	G	G	G	G	N	G	G	G	G	G	G	G	G	N	G	G	N	G	T	G	T	T	T	N	T	T	G	G	G	G	G	G	N	G	N	G
S2_206737979	G/A	2	206737979	A	N	G	G	G	G	G	G	G	G	G	G	G	G	N	G	G	G	G	G	G	G	G	N	G	G	N	G	A	G	A	A	A	N	A	A	G	G	G	G	G	G	N	G	N	G
S2_206737980	C/T	2	206737980	T	N	C	C	C	C	C	C	C	C	C	C	C	C	N	C	C	C	C	C	C	C	C	N	C	C	N	C	T	C	T	T	T	N	T	T	C	C	C	C	C	C	N	C	N	C
S2_207198957	C/T	2	207198957	C	C	C	C	C	C	C	C	C	C	C	C	C	T	T	C	C	C	C	T	C	C	C	C	C	C	C	T	C	C	C	C	T	C	T	T	C	C	C	C	C	C	N	C	T	C
S2_207198978	C/T	2	207198978	T	T	C	C	C	C	C	C	C	C	C	C	C	C	C	C	C	T	C	C	C	T	T	T	T	T	T	C	T	C	Y	T	C	T	C	C	C	C	C	C	C	C	N	C	C	C
S2_207199041	G/T	2	207199041	G	G	T	T	T	T	T	T	T	T	T	T	T	G	G	T	T	G	N	G	T	G	N	G	G	G	G	G	G	N	K	G	G	N	G	G	T	T	T	T	T	T	T	T	G	T
S2_207199048	C/T	2	207199048	T	T	C	C	C	C	C	C	C	C	C	C	C	C	C	C	C	T	N	C	C	T	N	T	T	T	T	C	T	N	Y	T	C	N	C	C	C	C	C	C	C	C	C	C	C	C
S2_207544717	T/C	2	207544717	T	T	C	C	C	C	C	T	N	T	C	C	C	T	T	C	C	T	C	Y	C	T	T	T	T	T	T	T	T	N	Y	T	T	T	T	T	C	C	C	C	C	C	C	C	T	C
S2_207544734	C/T	2	207544734	C	C	T	T	T	T	T	C	N	C	T	T	T	C	C	T	T	C	T	Y	T	C	C	C	C	C	C	C	C	N	Y	C	C	C	C	C	T	T	T	T	T	T	T	T	C	T
S2_208862346	G/A	2	208862346	G	G	A	A	A	A	A	G	G	G	G	G	G	G	G	G	G	G	G	R	G	G	R	A	G	G	G	G	A	G	A	A	G	A	G	G	R	N	G	G	G	G	G	G	G	G
S2_209272431	C/A	2	209272431	C	C	A	A	A	A	A	M	M	M	M	A	M	M	C	C	C	A	C	C	C	C	C	C	C	C	C	M	M	A	A	M	M	M	M	M	A	A	A	A	A	A	N	A	C	A
S2_209275504	G/T	2	209275504	G	K	G	G	G	G	G	K	T	T	K	K	T	K	G	G	G	G	N	G	G	G	G	G	G	G	G	T	T	G	K	K	K	T	T	T	G	G	G	G	G	G	G	G	G	G
S2_209510827	G/A	2	209510827	G	G	A	A	A	A	A	G	A	G	A	A	A	G	G	A	A	A	A	G	A	A	G	A	G	R	N	G	G	A	G	G	G	G	G	G	A	A	A	A	A	A	A	A	G	A
S2_210507696	G/A	2	210507696	G	G	G	A	A	A	A	G	G	G	G	G	G	G	G	G	G	G	G	A	G	G	G	A	G	G	R	G	R	G	R	A	R	A	G	G	G	G	G	G	G	G	G	G	N	G
S2_211413946	G/A	2	211413946	G	G	G	G	G	G	G	G	G	G	G	G	G	N	G	G	G	G	G	R	G	G	G	G	G	N	G	N	G	G	G	G	G	G	G	G	G	A	G	G	A	R	G	N	N	G
S2_211678136	G/A	2	211678136	G	G	G	G	N	G	R	G	G	G	G	G	G	G	R	N	G	N	G	G	G	G	G	G	G	G	G	N	G	G	N	N	N	G	G	G	G	G	G	G	G	G	N	N	G	R
S2_211696079	T/C	2	211696079	T	T	C	C	C	C	C	T	C	T	C	C	C	N	T	C	C	T	C	T	C	T	T	N	T	T	T	T	T	C	Y	T	T	N	T	T	C	N	C	C	C	C	C	C	T	N
S2_212708350	A/G	2	212708350	A	A	A	A	A	A	A	A	A	A	A	A	A	A	A	A	A	A	A	A	A	A	A	A	A	A	A	A	A	A	A	A	A	A	A	A	A	A	A	A	A	A	A	A	A	A
S2_214051397	A/G	2	214051397	A	A	A	R	A	A	A	A	A	R	A	R	R	R	N	A	R	R	A	A	A	R	R	R	R	A	R	R	R	G	A	A	A	A	A	A	A	A	R	A	A	R	A	A	A	A
S2_214051451	A/T	2	214051451	A	A	A	W	A	A	A	A	A	W	A	W	W	W	N	A	W	W	A	A	A	W	W	W	W	A	W	W	W	T	A	A	A	A	A	A	A	A	W	A	A	W	A	A	A	A
S2_214224981	G/A	2	214224981	A	N	G	A	A	A	N	A	A	A	A	G	A	A	A	A	A	G	G	A	G	A	A	N	A	N	A	G	A	G	R	N	N	A	G	N	R	A	G	R	A	A	G	A	A	A
S2_216518264	G/A	2	216518264	G	G	G	G	G	R	G	G	G	G	G	G	G	G	G	G	G	G	G	G	G	G	R	G	G	G	G	G	G	G	G	G	N	G	G	G	G	G	R	R	R	G	G	R	R	G
S2_216786733	G/T	2	216786733	G	G	G	G	G	G	G	G	G	G	G	G	G	N	G	G	G	G	G	N	G	G	G	G	G	G	K	G	T	G	T	T	N	T	T	T	G	G	G	G	G	G	N	G	G	G
S2_217023926	C/T	2	217023926	C	C	C	T	T	T	T	T	Y	T	C	C	C	T	T	C	C	C	N	C	T	C	Y	Y	C	C	Y	C	T	C	T	N	Y	T	C	C	C	C	C	N	C	C	C	C	C	C
S2_217985801	T/C	2	217985801	T	T	C	C	C	C	C	T	C	T	C	C	C	T	T	C	C	C	C	T	C	C	T	C	T	Y	Y	T	T	C	T	T	T	T	T	T	C	C	C	C	C	C	C	C	T	C
S2_219127255	C/T	2	219127255	C	C	C	T	N	T	T	C	C	C	C	C	C	C	C	C	C	C	C	T	C	C	Y	T	C	C	C	C	C	C	C	C	C	C	C	C	C	C	C	C	C	C	C	C	C	C
S2_219850296	G/T	2	219850296	G	N	N	G	G	G	G	G	G	G	G	G	G	G	G	G	G	G	G	G	G	T	T	G	T	G	G	G	G	N	G	G	G	G	T	T	G	G	G	G	G	G	G	G	G	G
S2_220524903	C/G	2	220524903	C	C	C	S	C	S	S	C	S	S	S	C	S	S	S	S	S	C	C	C	C	C	S	S	C	C	C	C	C	C	S	S	C	S	S	S	C	C	C	C	C	C	C	C	C	C
S2_220804423	T/A	2	220804423	T	T	T	A	A	A	A	T	T	T	T	T	T	T	T	T	T	T	T	T	T	T	A	N	T	T	N	T	T	T	T	T	N	N	T	T	T	T	T	T	T	T	T	T	T	T
S2_221467955	A/C	2	221467955	A	A	A	M	A	A	A	A	M	A	A	A	M	A	A	A	A	N	A	N	C	A	A	A	A	A	A	M	A	N	C	A	M	M	A	A	N	N	A	M	M	A	A	M	A	A
S2_221737713	G/A	2	221737713	G	G	G	G	G	G	G	G	G	G	N	G	G	G	G	G	G	G	G	G	G	G	A	G	A	G	R	G	G	G	G	G	G	G	G	G	G	G	G	G	G	G	G	G	G	G
S2_222659421	T/C	2	222659421	T	T	T	T	T	T	T	T	Y	T	N	T	Y	T	T	C	C	T	T	T	T	T	T	T	T	T	T	T	T	T	T	T	T	T	T	T	T	C	T	Y	C	C	C	C	C	T
S2_222883571	C/G	2	222883571	N	C	C	C	C	C	C	S	C	G	C	C	S	C	C	C	C	C	S	C	C	C	N	N	C	C	C	C	C	N	C	C	N	C	S	N	C	C	C	C	N	C	N	C	C	C
S2_222883616	G/A	2	222883616	N	G	G	G	G	G	G	R	G	A	G	G	R	G	G	G	G	G	R	G	G	G	N	N	G	G	G	G	G	N	G	G	N	G	R	N	G	G	G	G	N	G	N	G	G	G
S2_224568906	C/G	2	224568906	C	C	C	G	G	G	G	G	G	G	C	C	G	G	G	C	C	C	C	C	C	C	S	G	C	C	C	C	C	C	C	C	C	C	C	C	C	C	C	C	C	C	C	C	C	C
S2_226620168	C/T	2	226620168	N	C	C	C	C	C	C	C	C	C	C	C	C	C	N	T	T	N	C	C	N	C	C	N	C	C	Y	C	T	C	Y	T	Y	T	C	C	N	N	C	Y	T	T	T	T	T	C
S2_226890250	C/T	2	226890250	C	C	T	T	T	T	N	C	C	C	C	C	C	C	C	N	C	C	C	C	C	C	C	C	C	C	Y	T	T	T	Y	T	T	T	C	C	T	Y	T	T	C	T	C	T	C	C
S2_226896108	T/C	2	226896108	T	T	C	C	C	C	C	T	T	T	T	T	T	T	T	T	T	T	T	T	T	T	T	T	T	Y	T	C	C	C	Y	C	N	C	T	T	C	T	C	C	T	C	T	C	T	T
S2_227140111	T/G	2	227140111	T	T	T	T	T	T	T	T	K	T	T	T	T	T	T	T	T	T	T	T	T	T	T	T	T	T	T	T	T	T	T	T	N	T	T	T	T	T	T	T	T	T	T	T	T	T
S2_227609133	G/A	2	227609133	G	G	N	G	G	G	G	G	G	G	G	G	G	G	G	G	G	R	G	R	R	G	G	G	G	G	G	G	G	N	G	G	G	N	R	G	G	G	G	G	G	G	G	G	G	R
S2_227872269	T/C	2	227872269	T	T	T	C	C	C	C	N	T	T	T	T	T	T	T	C	C	T	T	C	T	T	Y	C	T	T	T	T	T	T	T	T	T	T	T	T	T	C	T	N	C	C	T	C	N	N
S2_228284863	C/T	2	228284863	C	C	C	C	C	C	C	C	C	C	C	C	C	C	C	C	C	N	C	C	C	C	C	C	C	C	C	C	C	C	C	Y	Y	C	T	T	C	C	C	C	C	C	C	C	N	C
S2_228284868	G/A	2	228284868	G	G	G	G	G	G	G	G	G	G	G	G	G	G	G	G	G	N	G	G	G	G	G	G	G	G	G	G	G	G	G	R	R	G	A	A	G	G	G	G	G	G	G	G	N	G
S2_231161498	C/T	2	231161498	Y	Y	C	Y	C	Y	C	C	Y	C	C	C	C	C	T	C	C	C	C	C	C	C	C	C	C	N	N	C	C	C	T	C	C	C	C	Y	Y	C	C	C	C	C	C	C	C	C
S2_231251879	A/G	2	231251879	A	A	N	G	G	N	N	A	G	A	G	A	G	A	A	G	G	N	G	A	G	G	A	G	A	G	G	A	A	N	A	N	A	A	A	A	N	G	N	G	G	G	G	N	A	N
S2_231251887	C/T	2	231251887	C	C	N	C	C	N	N	C	T	C	T	C	T	C	C	T	T	N	T	C	T	T	C	T	C	T	T	C	C	N	C	N	C	C	C	C	N	C	N	C	C	C	C	N	C	N
S2_231496483	A/G	2	231496483	A	A	A	A	A	A	A	A	A	A	A	A	A	A	A	A	A	A	A	A	A	A	A	A	A	A	A	A	A	A	A	A	A	A	A	A	A	A	A	A	A	A	A	A	A	A
S2_232821951	A/C	2	232821951	A	A	C	A	N	A	A	A	A	A	A	C	A	A	A	A	A	A	C	A	C	A	A	A	A	A	A	A	A	A	M	A	A	A	A	A	M	A	C	C	A	A	C	A	A	A
S2_232930741	C/T	2	232930741	C	C	T	C	C	C	C	C	C	C	C	T	C	C	C	C	C	C	C	C	N	C	N	Y	C	T	Y	C	C	N	C	C	C	C	T	T	C	C	C	C	C	C	C	C	C	C
S2_234223727	G/A	2	234223727	G	G	G	G	G	G	G	R	G	N	G	G	G	G	G	R	N	G	G	G	G	G	G	N	G	R	G	G	G	G	G	G	G	R	G	G	G	G	G	R	R	G	A	G	G	G
S2_235027368	T/A	2	235027368	A	W	T	T	T	W	W	W	T	T	T	T	W	T	T	T	T	T	T	T	T	T	W	T	T	T	T	T	W	T	T	W	T	T	T	T	W	T	T	W	T	T	W	T	T	T
S2_235027382	C/A	2	235027382	C	C	C	C	C	M	C	C	C	C	C	C	C	C	C	M	M	C	C	C	C	C	C	C	C	M	C	C	C	C	C	C	C	M	C	C	C	C	C	M	C	C	C	M	C	C
S2_235674882	G/T	2	235674882	G	G	G	G	G	G	G	G	G	G	G	G	G	G	G	G	G	K	G	G	G	G	G	G	G	G	K	G	G	G	G	G	N	T	K	G	G	G	G	G	G	G	G	G	G	G
S2_236187348	G/A	2	236187348	G	R	N	R	R	G	G	G	G	G	G	G	G	G	G	G	G	G	G	R	G	R	R	R	G	G	R	G	R	G	G	G	G	G	R	G	N	R	A	G	A	G	G	R	R	G
S2_236593059	T/C	2	236593059	T	T	C	T	T	T	T	T	T	T	T	T	T	T	T	T	T	N	T	T	T	T	T	T	T	T	T	T	T	T	T	T	T	T	T	T	T	T	T	T	T	T	T	N	T	T
S2_236932454	G/C	2	236932454	N	G	G	C	N	C	C	G	G	G	N	G	G	G	S	C	C	N	G	N	N	G	N	N	G	G	G	G	G	G	G	G	G	G	G	G	N	C	G	S	C	C	N	C	C	N
S2_237421451	C/G	2	237421451	G	G	C	G	G	G	G	C	C	C	C	C	C	C	C	C	C	N	C	C	C	G	G	G	G	S	G	C	S	C	S	S	S	G	C	C	C	C	C	C	C	C	C	C	C	C
S2_237739651	G/A	2	237739651	A	A	G	G	G	G	G	G	G	G	G	G	G	A	A	G	G	G	G	G	G	G	R	R	A	G	R	G	G	G	G	G	R	G	A	A	G	A	N	R	A	A	G	A	A	G
S2_238370067	A/G	2	238370067	A	A	A	A	A	A	A	A	A	A	A	A	A	A	A	A	A	A	R	R	A	A	A	R	A	A	A	A	A	A	A	A	A	A	A	A	A	A	A	A	A	A	A	A	A	A
S2_238823647	C/T	2	238823647	C	C	C	C	C	C	C	Y	Y	Y	Y	Y	Y	Y	Y	Y	Y	Y	Y	C	Y	Y	Y	Y	C	Y	C	C	C	C	C	C	C	C	C	Y	C	Y	Y	C	C	Y	C	C	C	Y
S2_239097797	T/C	2	239097797	N	N	T	C	N	N	N	C	N	C	C	T	C	C	C	T	T	C	T	T	C	N	C	N	N	T	C	T	T	T	T	C	C	C	N	N	T	T	T	T	T	T	T	T	T	T
S2_239242087	T/C	2	239242087	T	T	N	T	T	T	T	T	T	T	T	T	T	T	T	T	T	T	N	T	T	C	C	T	C	Y	T	C	C	T	Y	C	C	C	C	N	T	N	N	T	T	T	T	T	T	T
S2_239301097	A/G	2	239301097	A	A	A	G	G	G	G	A	A	A	A	A	A	A	A	A	A	A	A	R	A	A	R	G	A	A	A	A	A	A	A	A	A	A	A	A	A	A	A	A	A	A	A	A	A	A
S2_240562001	G/A	2	240562001	G	G	G	G	N	R	R	R	G	G	G	G	R	R	G	G	G	G	G	G	G	R	G	G	G	G	G	G	G	G	G	G	G	G	G	G	R	G	G	G	G	G	G	G	N	R
S2_240649747	C/T	2	240649747	N	C	C	T	T	T	T	T	T	T	C	C	Y	T	Y	C	C	C	C	C	T	C	Y	N	C	C	T	C	Y	C	T	N	Y	T	C	C	C	N	C	C	C	C	N	C	C	C
S2_240649879	G/A	2	240649879	G	G	N	A	A	A	A	A	A	A	G	G	R	A	A	G	G	G	G	G	A	G	R	A	G	G	R	G	R	G	G	A	G	A	G	G	G	G	G	G	G	G	G	G	G	G
S2_243188296	A/C	2	243188296	A	N	A	A	A	M	A	N	A	A	A	A	A	M	A	A	C	N	A	A	A	M	N	A	A	N	A	A	A	A	N	A	N	A	A	A	A	A	A	A	A	A	A	A	A	A
S2_243188306	A/G	2	243188306	A	N	A	A	A	R	A	N	A	A	A	A	A	R	A	A	G	N	A	A	A	R	N	A	A	N	A	A	A	A	N	A	N	A	A	A	A	A	A	A	A	A	A	A	A	A
S2_243233931	G/A	2	243233931	A	A	A	R	N	R	G	G	G	G	G	G	G	G	G	G	G	G	G	G	G	G	G	R	G	R	N	G	A	G	G	G	G	G	G	G	N	A	A	A	G	A	N	A	G	G
S2_243362746	C/A	2	243362746	C	C	C	M	C	C	C	C	C	C	C	C	C	C	C	M	C	C	M	C	C	C	C	A	C	C	C	C	C	C	C	M	C	C	M	M	C	C	M	M	C	M	C	C	C	M
S2_243362747	C/T	2	243362747	C	C	C	C	Y	Y	C	C	C	C	C	C	C	C	C	Y	C	C	Y	C	Y	Y	C	C	C	C	C	C	C	C	C	C	C	C	C	C	C	T	C	C	C	Y	C	C	C	C
S2_244077474	G/A	2	244077474	G	G	G	G	G	G	G	G	N	G	G	G	R	R	R	G	R	G	G	G	G	G	G	R	G	G	N	G	G	R	G	N	G	G	G	G	G	R	G	G	N	G	G	R	N	G
S2_244296913	A/G	2	244296913	A	A	A	A	A	A	A	G	N	G	G	A	G	G	G	G	G	A	A	A	A	A	A	A	A	A	A	A	A	A	A	A	A	A	A	N	A	G	A	A	G	G	G	G	G	A
S2_244556702	A/G	2	244556702	A	A	A	R	A	R	R	A	A	A	A	A	A	A	A	A	A	A	R	R	A	A	A	A	A	A	A	A	A	A	R	A	A	A	A	A	A	A	A	A	A	A	A	A	A	A
S2_244556733	G/A	2	244556733	G	G	G	R	G	R	R	G	G	G	G	G	G	G	G	G	G	G	R	R	G	G	G	G	G	G	G	G	G	G	R	G	G	G	G	G	G	G	G	G	G	G	G	G	G	G
S2_244682872	C/T	2	244682872	C	C	C	Y	C	Y	Y	C	C	C	C	C	C	C	C	C	C	C	C	C	C	C	C	C	C	C	C	C	C	Y	C	C	C	C	C	C	C	C	C	C	C	C	C	C	C	C
S2_244840842	C/T	2	244840842	C	C	N	C	C	C	C	C	N	C	N	T	C	C	C	C	C	C	T	T	N	C	C	C	C	C	C	C	C	T	C	T	C	N	T	T	T	C	T	T	C	C	T	N	C	T
S2_244869609	A/T	2	244869609	A	A	T	T	N	T	T	A	T	A	T	T	T	A	A	T	T	T	T	W	T	N	A	A	A	A	A	A	N	N	A	A	A	A	N	A	T	T	T	T	T	T	T	T	N	T
S2_245070867	A/C	2	245070867	A	A	A	C	N	C	C	A	A	A	A	A	A	A	A	C	C	A	A	A	A	C	C	M	C	A	M	A	M	C	M	N	A	A	A	A	C	C	C	C	A	C	A	C	A	A
S2_245244890	C/G	2	245244890	N	N	C	N	C	C	C	C	C	C	C	C	C	C	N	C	C	S	S	S	G	C	C	C	N	C	N	N	N	N	S	S	G	G	G	G	C	N	C	C	C	G	C	N	C	C
S2_245490092	G/A	2	245490092	G	G	A	G	G	G	G	G	G	G	G	A	G	G	G	A	A	G	A	A	G	G	G	G	G	G	G	A	R	A	G	G	G	G	G	G	A	A	A	A	A	A	A	A	A	N
S2_245515579	C/G	2	245515579	C	C	C	C	C	C	N	C	G	C	S	C	G	C	C	S	S	C	S	S	C	S	C	S	C	S	C	C	N	C	N	N	C	N	C	C	C	C	N	N	C	C	C	N	C	C
S2_245515580	G/A	2	245515580	G	G	G	G	G	G	N	G	A	G	R	G	A	G	G	R	R	G	R	R	G	R	G	R	G	R	G	G	N	G	N	N	G	N	G	G	G	G	N	N	G	G	G	N	G	G
S2_245982667	C/T	2	245982667	N	C	C	C	C	C	C	C	C	C	C	N	C	C	C	C	C	C	Y	C	C	C	C	N	C	C	C	C	C	C	C	C	C	C	C	C	C	C	N	C	C	C	N	C	C	C
S2_246032712	T/C	2	246032712	T	T	T	T	T	T	T	T	T	T	T	T	T	T	T	T	T	T	T	T	T	C	C	C	C	C	C	C	T	T	Y	C	C	C	T	T	T	T	T	T	T	T	T	T	T	T
S2_246032744	G/A	2	246032744	G	G	G	G	G	G	G	G	G	G	G	G	G	G	G	G	G	G	G	G	G	A	A	G	A	G	G	G	G	G	G	G	G	G	G	G	G	G	G	G	G	G	G	G	G	G
S2_246032746	C/A	2	246032746	C	C	C	C	C	C	C	C	C	C	C	C	C	C	C	C	C	C	C	C	C	C	C	A	C	M	A	C	C	C	C	C	C	C	C	C	C	C	C	C	C	C	C	C	C	C
S2_246032747	G/A	2	246032747	G	G	G	G	G	G	G	G	G	G	G	G	G	G	G	G	G	G	G	G	G	G	G	A	G	R	A	G	G	G	G	G	G	G	G	G	G	G	G	G	G	G	G	G	G	G
S2_246420598	A/G	2	246420598	G	G	A	G	G	G	G	G	G	N	G	A	G	G	G	A	A	A	N	A	A	G	G	A	G	R	G	A	A	A	A	A	A	A	A	A	N	A	A	A	A	A	A	N	A	A
S2_246518958	G/A	2	246518958	R	R	G	G	G	G	G	R	G	R	G	G	G	R	R	G	G	G	G	R	G	G	G	G	G	G	G	G	R	G	R	R	G	R	G	G	G	G	G	G	G	G	G	G	R	G
S2_246890569	T/C	2	246890569	T	T	C	C	N	C	C	T	T	T	T	T	T	T	T	T	T	T	T	T	T	T	T	T	T	Y	Y	C	C	C	C	C	C	C	T	T	N	Y	C	C	T	C	N	C	T	T
S2_246927006	G/A	2	246927006	G	G	G	G	G	R	G	N	G	G	G	G	G	G	G	G	G	G	G	G	G	G	G	N	G	N	G	N	G	G	G	G	G	G	G	G	G	G	G	G	G	G	G	G	G	G
S2_246962425	C/G	2	246962425	G	G	C	C	N	C	N	C	C	C	C	C	C	C	C	C	C	C	C	C	C	N	N	N	G	C	S	C	C	N	C	C	C	C	C	C	C	G	C	C	G	G	N	N	G	N
S2_247244063	T/A	2	247244063	T	T	T	T	T	T	T	T	T	T	T	T	T	T	T	T	T	A	T	T	T	T	T	T	T	T	T	T	T	T	T	T	T	T	T	T	N	T	N	T	T	T	T	T	T	T
S2_247244069	C/A	2	247244069	C	C	C	C	C	C	C	C	C	C	C	C	C	C	C	C	C	A	C	C	C	C	C	C	C	C	C	C	C	C	C	C	C	C	C	C	N	C	N	C	C	C	C	C	C	C
S2_247621862	T/C	2	247621862	C	C	T	C	C	C	C	T	T	T	T	T	T	T	T	T	T	C	T	T	T	C	C	Y	C	C	C	Y	C	T	Y	Y	Y	C	T	T	T	T	T	T	T	T	T	T	T	T
S2_248046874	C/A	2	248046874	A	A	C	C	C	C	C	C	C	C	C	C	C	C	C	C	C	C	C	C	C	A	A	M	A	M	M	C	C	C	M	C	C	C	C	C	M	C	C	C	C	C	C	C	C	C
S2_248735838	C/T	2	248735838	C	C	T	T	T	T	T	C	C	C	C	C	C	C	C	C	C	Y	C	C	C	C	C	C	C	C	C	C	C	T	C	C	C	C	C	C	T	T	T	T	T	T	T	T	C	T
S2_248736514	C/T	2	248736514	C	C	T	T	T	T	T	C	C	C	C	C	C	C	C	C	C	T	C	C	C	C	C	C	C	C	C	C	C	T	C	C	N	C	C	C	T	N	T	T	T	T	N	T	C	T
S2_249544459	G/A	2	249544459	R	R	N	R	G	R	G	N	G	G	N	N	G	G	G	G	G	G	G	G	G	R	R	R	G	G	G	G	G	G	R	R	R	N	G	G	G	G	G	G	G	G	G	G	G	N
S2_249944271	A/G	2	249944271	A	A	A	N	A	A	A	G	G	G	G	A	G	G	G	A	A	A	N	A	N	A	A	A	A	A	A	A	G	A	R	R	N	N	A	A	A	N	N	A	A	A	N	N	A	A
S2_250415730	A/G	2	250415730	A	A	R	A	R	R	R	A	A	A	A	R	A	A	A	A	A	A	A	N	R	A	A	A	A	A	A	A	A	A	A	A	A	R	A	A	N	A	A	A	A	A	A	R	R	A
S2_252865849	C/T	2	252865849	C	C	C	T	N	T	T	C	C	C	C	C	C	C	C	T	N	C	C	T	C	C	C	C	C	C	C	C	C	C	C	C	C	C	C	C	C	T	C	Y	N	T	C	N	T	T
S2_254784621	G/C	2	254784621	G	G	G	G	G	G	G	G	C	G	C	G	C	G	G	C	C	G	C	G	C	C	G	C	G	C	N	G	G	G	G	G	G	G	G	G	S	G	G	G	G	G	G	G	G	G
S2_258194295	T/A	2	258194295	T	T	T	T	T	T	T	T	T	N	T	T	T	T	T	T	T	N	T	A	T	T	T	T	T	T	T	A	A	T	T	A	N	T	A	A	T	N	T	T	T	T	N	T	T	N
S2_258194297	A/T	2	258194297	A	A	A	A	A	A	A	A	A	N	A	A	A	A	A	A	A	N	A	T	A	A	A	A	A	A	A	T	T	A	A	T	N	A	T	T	A	N	A	A	A	A	N	A	A	N
S2_258716535	T/G	2	258716535	T	T	G	G	G	G	G	T	T	T	T	T	T	T	T	T	T	T	T	N	T	T	T	T	T	T	G	G	G	G	K	G	N	G	T	T	G	T	G	G	T	G	T	G	T	T
S2_258716558	C/T	2	258716558	C	C	T	T	T	T	T	C	C	C	C	C	C	C	C	C	C	C	C	N	C	C	C	C	C	C	T	T	T	T	Y	T	N	T	C	C	T	C	T	T	C	T	C	T	C	C
S2_262310722	G/C	2	262310722	C	C	G	G	G	G	G	G	G	G	G	G	G	G	G	G	G	G	G	G	N	G	G	G	G	G	G	N	N	G	S	C	C	C	C	C	G	N	G	G	G	G	G	N	G	G
S2_262532838	A/G	2	262532838	A	N	A	A	A	A	A	A	A	A	A	A	A	A	N	A	A	A	A	A	N	N	N	A	A	N	A	A	A	A	N	A	N	A	A	A	A	A	A	A	A	A	A	A	A	A
S2_262532842	G/A	2	262532842	G	N	G	G	G	G	G	G	G	G	G	G	G	G	N	G	G	G	G	G	N	N	N	G	G	N	G	G	G	G	N	G	N	G	G	G	G	G	G	G	G	G	G	G	G	G
S2_262532849	A/G	2	262532849	A	N	G	A	A	A	A	A	A	A	A	A	A	A	N	A	A	A	A	A	N	N	N	A	A	N	G	A	G	A	N	G	N	G	A	A	A	A	A	A	A	A	A	A	A	A
S2_262532874	A/T	2	262532874	A	N	A	A	A	A	A	A	A	A	A	A	A	A	N	A	A	A	A	A	N	N	N	A	A	N	A	A	A	A	N	A	N	A	A	A	A	A	A	A	A	A	A	A	A	A
S2_262532875	T/C	2	262532875	T	N	T	T	T	T	T	T	T	T	T	T	T	T	N	T	T	T	T	T	N	N	N	T	T	N	T	T	T	T	N	T	N	T	T	T	T	T	T	T	T	T	T	T	T	T
S3_1039773	G/A	3	1039773	G	G	G	G	G	R	G	G	G	G	G	G	G	N	G	R	G	G	G	G	R	G	G	G	G	G	N	G	G	G	R	N	G	G	G	G	G	G	G	G	A	N	N	N	G	R
S3_1244850	A/T	3	1244850	A	W	W	A	A	W	A	W	A	A	A	A	A	A	A	A	A	A	A	A	A	A	A	A	A	A	A	A	A	N	A	A	N	A	A	A	A	A	A	A	A	W	A	A	A	W
S3_1481922	T/C	3	1481922	N	T	T	T	T	T	T	N	Y	Y	T	T	T	N	T	T	T	T	T	T	N	T	Y	N	N	Y	T	T	T	T	T	N	T	T	T	T	Y	T	Y	T	T	T	T	T	C	T
S3_1481924	A/G	3	1481924	N	A	A	A	A	A	A	N	A	R	A	A	A	N	A	A	A	A	A	A	N	A	R	N	N	A	A	A	A	A	R	N	A	A	A	A	A	A	A	A	A	A	A	A	A	A
S3_1481926	C/T	3	1481926	N	C	C	C	C	C	C	N	C	C	C	Y	C	N	C	Y	C	C	C	C	N	C	C	N	N	C	C	C	Y	C	C	N	C	C	C	C	C	C	C	C	C	Y	C	C	C	C
S3_1481928	G/A	3	1481928	N	R	G	R	G	G	R	N	G	R	G	G	G	N	G	G	G	G	G	G	N	G	G	N	N	G	G	G	G	G	G	N	G	G	G	G	G	G	G	G	G	G	G	G	G	G
S3_1481930	C/T	3	1481930	N	C	C	C	C	C	C	N	C	C	C	C	C	N	T	C	C	C	C	C	N	C	C	N	N	C	C	Y	Y	C	Y	N	T	C	C	C	C	C	C	Y	C	C	C	C	C	T
S3_1481932	C/T	3	1481932	N	C	C	Y	C	C	C	N	C	C	C	Y	C	N	C	Y	C	C	C	Y	N	C	Y	N	N	C	C	C	C	C	C	N	C	C	Y	C	C	C	C	C	C	Y	C	C	C	C
S3_1481934	G/A	3	1481934	N	G	G	G	G	G	G	N	R	R	G	G	G	N	G	G	G	G	G	G	N	G	R	N	N	R	G	G	G	G	G	N	G	G	G	G	R	G	R	G	G	G	G	G	A	G
S3_1481955	G/A	3	1481955	N	G	G	G	G	G	G	N	G	R	G	G	G	N	G	G	G	G	G	G	N	G	R	N	N	G	G	G	G	G	R	N	G	G	G	G	G	G	G	G	G	G	G	G	G	G
S3_1679065	A/T	3	1679065	N	A	A	W	A	A	A	A	A	A	A	A	A	A	A	A	W	A	W	A	A	A	A	W	A	A	A	A	A	W	A	A	W	N	A	W	A	A	A	A	A	W	A	A	A	A
S3_1679099	C/G	3	1679099	N	C	C	S	C	C	C	C	C	C	C	C	C	C	C	C	S	C	S	C	C	C	C	S	C	C	C	C	C	S	C	C	S	N	C	S	C	C	C	C	C	S	C	C	C	C
S3_1679106	T/C	3	1679106	N	T	T	Y	T	T	T	T	T	T	T	T	Y	Y	T	T	T	T	Y	T	T	T	T	T	T	T	T	T	T	T	T	T	T	N	T	T	T	T	T	Y	Y	T	T	T	T	T
S3_1935106	A/G	3	1935106	A	A	A	A	A	A	A	R	R	R	R	R	R	R	R	R	R	R	A	A	A	A	G	R	R	R	R	G	R	A	R	G	R	R	R	R	A	R	R	A	R	R	A	A	A	G
S3_1935109	C/A	3	1935109	C	C	C	C	C	C	C	M	M	M	M	M	M	M	M	M	M	M	C	C	C	C	A	M	M	M	M	A	M	C	M	A	M	M	M	M	C	M	M	C	M	M	C	C	C	A
S3_1935113	C/T	3	1935113	C	C	C	C	C	C	C	Y	Y	Y	Y	Y	Y	Y	Y	Y	Y	Y	C	C	C	C	T	Y	Y	Y	Y	T	Y	C	Y	T	Y	Y	Y	Y	C	Y	Y	C	Y	Y	C	C	C	T
S3_4525231	C/T	3	4525231	C	C	C	Y	C	C	Y	C	N	C	C	C	C	C	C	C	C	C	C	C	C	C	C	C	C	C	C	C	C	N	C	C	C	C	C	T	C	C	C	C	Y	C	C	N	C	N
S3_4525240	G/T	3	4525240	G	G	G	G	G	G	G	G	N	G	G	G	G	K	K	G	G	G	G	G	G	G	G	G	K	G	G	G	G	N	G	G	G	G	G	G	G	G	G	G	G	G	G	N	G	N
S3_5078986	G/A	3	5078986	G	G	G	G	G	R	R	G	G	G	G	G	G	G	R	G	G	N	G	G	G	A	G	G	G	G	G	G	G	G	G	R	G	G	G	G	G	N	R	G	G	G	G	G	G	G
S3_6258656	T/G	3	6258656	T	T	T	T	T	T	T	T	T	T	T	T	K	N	T	T	T	N	T	K	T	N	T	T	T	T	N	T	T	T	K	T	T	T	T	T	N	T	K	T	T	T	T	T	T	K
S3_6258664	T/C	3	6258664	T	T	T	T	T	T	T	T	T	T	T	T	Y	N	T	T	T	N	T	Y	T	N	T	T	T	T	N	T	T	T	Y	T	T	T	T	T	N	T	Y	T	T	T	T	T	T	Y
S3_6258665	T/C	3	6258665	T	Y	T	Y	T	T	Y	T	T	T	T	T	Y	N	T	Y	Y	N	T	T	T	N	T	Y	T	T	N	Y	T	T	T	T	T	T	T	T	N	T	T	T	T	T	Y	T	T	T
S3_6258675	C/T	3	6258675	C	C	C	C	C	Y	Y	C	C	C	C	Y	C	N	C	Y	C	N	C	C	C	N	C	C	C	C	N	C	C	C	Y	Y	C	C	C	C	N	C	C	C	C	C	C	C	C	C
S3_6258696	C/T	3	6258696	C	C	C	C	C	Y	Y	C	C	C	C	Y	C	N	C	Y	C	N	C	C	C	N	C	C	C	C	N	C	C	C	Y	Y	C	C	C	C	N	C	C	C	C	C	C	C	C	C
S3_6258697	G/A	3	6258697	G	G	G	R	G	G	R	G	R	G	G	R	G	N	G	G	G	N	G	G	G	N	G	G	G	G	N	G	G	G	R	G	G	G	G	G	N	R	G	G	G	A	G	G	R	G
S3_6258703	G/A	3	6258703	G	G	G	G	G	G	R	G	G	G	G	G	G	N	G	R	G	N	G	G	G	N	G	G	G	G	N	G	G	G	R	G	G	G	R	R	N	G	G	G	G	G	G	G	R	G
S3_6673288	C/A	3	6673288	C	A	C	C	C	C	N	C	C	C	C	C	C	C	C	C	C	C	C	C	C	C	C	C	C	C	C	C	M	M	M	N	C	M	C	C	C	C	C	C	C	C	C	C	N	C
S3_6838507	C/T	3	6838507	Y	C	C	C	C	C	C	C	C	C	C	Y	C	C	C	C	C	C	C	C	C	C	Y	C	C	Y	C	C	C	C	C	C	C	C	C	C	C	C	C	C	C	Y	C	T	C	C
S3_8312487	G/A	3	8312487	G	G	G	R	G	G	G	G	G	G	G	R	G	G	G	G	G	G	R	G	G	G	R	G	G	G	G	G	G	G	G	G	G	R	G	G	G	G	G	R	G	G	G	R	N	G
S3_8312500	C/T	3	8312500	C	C	C	Y	C	C	C	C	C	C	C	Y	C	C	C	C	C	C	Y	C	C	C	Y	C	C	C	C	C	C	C	C	C	C	Y	C	C	C	C	C	Y	C	C	C	Y	N	C
S3_8706687	C/T	3	8706687	C	C	C	C	C	C	Y	Y	C	C	C	C	C	C	C	C	C	C	C	C	C	C	C	C	C	C	C	C	C	C	C	C	C	C	C	C	C	C	C	Y	C	C	C	C	C	C
S3_8831791	C/G	3	8831791	C	C	C	C	N	G	C	C	C	C	C	C	C	S	N	C	C	C	C	S	C	C	C	C	C	C	S	S	C	C	C	C	C	C	C	C	C	N	C	C	C	C	C	C	C	C
S3_10583525	C/T	3	10583525	C	C	Y	Y	Y	C	Y	C	C	C	C	C	C	C	C	C	C	C	C	C	C	C	C	C	Y	Y	C	C	C	C	Y	Y	C	C	C	C	C	C	C	C	Y	C	C	C	C	C
S3_10583530	C/T	3	10583530	C	Y	C	Y	C	C	C	C	C	C	C	C	C	C	Y	C	Y	C	C	C	Y	C	C	C	C	C	C	C	C	C	C	C	C	C	C	Y	C	Y	C	C	C	C	Y	Y	C	Y
S3_10874375	T/A	3	10874375	T	N	T	W	T	T	W	T	W	T	W	N	W	W	T	W	T	T	T	T	T	T	T	T	T	T	T	T	T	T	T	T	T	W	T	T	T	T	W	T	T	W	T	T	T	T
S3_11054289	C/T	3	11054289	C	C	N	Y	C	C	C	Y	C	Y	C	Y	Y	C	C	C	C	C	C	N	C	C	Y	C	C	C	C	C	C	C	C	N	C	C	Y	N	N	N	C	C	C	C	Y	C	C	Y
S3_11054296	G/A	3	11054296	G	G	N	G	G	R	G	G	G	R	G	G	G	R	G	R	G	G	G	N	G	G	G	G	G	G	G	G	G	G	G	N	G	G	G	N	N	N	G	R	G	G	G	G	G	G
S3_11054304	C/T	3	11054304	C	C	N	Y	Y	C	C	C	C	C	C	C	C	C	C	C	C	C	C	N	C	C	C	Y	C	Y	C	Y	C	C	C	N	C	C	C	N	N	N	C	C	C	C	C	C	C	C
S3_11054316	C/T	3	11054316	C	C	N	Y	Y	C	C	C	C	C	C	C	C	C	C	C	C	C	C	N	C	C	C	Y	C	Y	C	Y	C	C	C	N	C	C	C	N	N	N	C	C	C	C	C	C	C	C
S3_11054319	C/T	3	11054319	C	C	N	Y	C	Y	C	Y	C	C	C	Y	C	C	T	Y	C	C	C	N	Y	C	C	Y	C	Y	C	C	C	C	C	N	C	C	C	N	N	N	C	Y	C	C	C	Y	C	C
S3_11054322	C/A	3	11054322	C	C	N	M	C	C	C	M	C	C	C	M	C	C	C	C	C	C	C	N	C	C	C	C	C	C	C	C	C	C	C	N	C	C	M	N	N	N	C	C	C	C	C	C	C	M
S3_11054327	A/G	3	11054327	A	A	N	R	A	R	A	R	A	A	A	R	A	A	G	R	A	A	A	N	R	A	A	R	A	R	A	A	A	A	A	N	A	A	A	N	N	N	A	R	A	A	A	R	A	A
S3_11054329	C/T	3	11054329	C	C	N	Y	Y	C	C	C	C	C	C	C	C	Y	C	C	C	C	C	N	C	C	C	Y	C	Y	C	Y	C	C	C	N	C	C	C	N	N	N	Y	C	C	T	Y	C	T	Y
S3_11054331	C/T	3	11054331	C	C	N	Y	C	C	C	Y	C	C	C	Y	C	C	C	C	C	C	C	N	C	C	C	C	C	C	C	C	C	C	C	N	C	C	Y	N	N	N	C	C	C	C	C	C	C	Y
S3_11910888	G/A	3	11910888	R	G	G	R	R	R	G	G	G	R	G	R	R	G	G	R	R	G	N	G	N	G	R	G	G	G	R	G	G	N	G	N	G	G	G	G	R	R	G	G	R	G	G	R	G	G
S3_11910896	C/T	3	11910896	C	C	C	Y	C	C	Y	C	C	C	Y	C	C	C	C	Y	C	C	N	C	N	C	C	C	C	C	C	C	C	N	C	N	C	C	Y	C	C	C	C	C	C	C	C	C	C	C
S3_11910939	G/T	3	11910939	G	G	G	K	G	G	K	G	G	G	K	G	G	G	G	K	G	G	N	G	N	G	G	G	G	G	G	G	G	N	G	N	G	G	K	G	G	G	G	G	G	G	G	G	G	G
S3_12876377	T/A	3	12876377	W	W	W	W	T	T	T	T	T	W	T	T	T	T	T	T	T	T	T	T	T	T	T	T	W	T	T	T	W	T	T	T	T	T	T	T	T	T	T	T	T	T	T	T	T	T
S3_18597248	G/C	3	18597248	G	G	G	C	C	C	C	G	G	G	G	G	G	G	G	G	G	G	C	C	G	N	N	N	N	S	G	S	C	C	S	G	G	G	G	N	C	G	C	C	C	C	C	C	C	G
S3_18993298	T/G	3	18993298	T	T	T	T	T	T	T	T	T	T	T	T	T	T	T	T	T	T	T	T	T	T	T	T	T	T	T	T	T	N	T	T	T	T	T	T	N	T	T	T	T	T	T	T	T	N
S3_18993299	G/C	3	18993299	G	G	G	G	G	G	G	G	G	G	G	G	G	G	G	G	G	G	G	G	G	G	G	G	G	G	G	G	G	N	G	G	G	G	G	G	N	G	G	G	G	G	G	G	G	N
S3_19985237	G/A	3	19985237	G	G	G	R	G	R	G	R	R	G	R	R	G	R	R	R	G	N	A	R	R	G	G	G	R	G	N	G	G	G	G	G	G	G	G	G	G	G	A	G	G	G	G	R	G	N
S3_19985458	A/T	3	19985458	A	A	A	A	A	A	A	A	A	A	A	A	A	A	A	A	A	A	A	A	A	A	W	T	W	W	W	W	W	A	A	A	A	A	A	A	A	A	A	A	A	A	A	A	A	A
S3_19985540	C/T	3	19985540	N	T	C	Y	C	Y	C	C	C	C	C	C	C	C	C	C	C	C	C	Y	C	C	C	C	Y	C	C	N	C	C	C	C	C	C	C	C	C	C	C	C	C	C	C	C	C	C
S3_19985547	C/T	3	19985547	N	C	C	Y	C	C	T	Y	C	Y	Y	Y	Y	Y	C	Y	Y	T	C	C	Y	C	Y	C	Y	C	C	N	C	C	Y	T	Y	Y	C	C	C	T	Y	Y	Y	Y	Y	T	C	Y
S3_19985565	C/T	3	19985565	N	C	Y	Y	T	C	C	Y	C	Y	C	C	C	C	C	C	C	C	C	C	C	C	C	C	C	C	C	N	Y	C	C	C	C	C	T	C	C	C	C	Y	C	C	Y	C	C	C
S3_19985566	C/G	3	19985566	N	C	C	C	C	C	C	C	C	C	C	C	C	C	C	C	C	C	C	C	C	C	C	C	C	S	C	N	C	C	C	C	C	C	C	S	S	C	C	C	C	C	C	C	C	C
S3_20179257	C/T	3	20179257	N	C	C	C	C	C	C	C	C	C	C	C	C	N	C	C	C	N	C	N	C	N	C	C	Y	Y	C	Y	Y	C	C	Y	C	C	C	N	C	C	Y	N	C	C	N	T	C	Y
S3_20179269	G/A	3	20179269	N	R	G	R	R	G	R	G	G	G	G	G	G	N	A	G	G	N	G	N	G	N	G	G	G	G	R	G	G	G	R	R	G	G	G	N	G	G	G	N	G	G	N	G	G	G
S3_20179276	T/C	3	20179276	N	T	T	T	T	T	T	T	T	T	Y	T	T	N	T	T	T	N	T	N	T	N	T	T	T	Y	T	Y	T	T	T	T	T	T	T	N	T	T	T	N	T	T	N	T	T	Y
S3_22618041	T/C	3	22618041	T	T	N	C	C	C	C	T	T	T	T	T	T	T	T	T	T	C	C	C	T	T	N	T	T	T	T	T	C	C	T	Y	N	C	T	C	Y	T	N	T	T	T	T	T	T	T
S3_22763087	G/A	3	22763087	R	G	G	R	G	R	G	G	G	G	G	G	G	G	G	G	N	R	R	G	A	G	G	G	G	G	G	G	G	G	G	A	G	G	G	G	G	G	G	R	G	G	G	G	G	R
S3_23582472	G/C	3	23582472	G	G	G	G	G	G	G	G	G	G	G	G	G	G	G	G	G	G	G	G	G	G	G	G	G	G	G	G	G	G	G	G	G	G	G	G	N	G	G	G	G	G	G	G	G	G
S3_23832069	G/A	3	23832069	G	G	G	G	G	R	R	G	G	G	G	G	G	G	G	R	G	G	G	G	G	G	G	A	G	G	G	G	G	G	G	G	G	R	G	G	G	G	R	R	G	G	G	G	R	G
S3_23910315	C/T	3	23910315	C	C	C	T	N	Y	C	C	C	C	C	N	C	C	C	C	C	C	C	C	C	C	C	C	C	C	C	C	C	C	C	C	C	C	C	C	C	C	C	C	C	C	C	C	C	C
S3_23910327	G/C	3	23910327	G	G	G	C	N	S	G	G	G	G	G	N	G	G	G	G	G	G	G	G	G	G	G	G	G	G	G	G	G	G	G	G	G	G	G	G	G	G	G	G	G	G	G	G	G	G
S3_23910340	A/G	3	23910340	A	A	A	G	N	R	A	A	A	A	A	N	A	A	A	A	A	A	A	A	A	A	A	A	A	A	A	A	A	A	A	A	A	A	A	A	A	A	A	A	A	A	A	A	A	A
S3_24175704	G/A	3	24175704	A	A	A	G	G	G	G	G	G	G	G	G	G	G	G	G	G	A	N	G	A	G	G	R	G	G	G	G	R	G	G	N	N	G	G	G	R	G	G	N	G	G	G	G	G	G
S3_24287010	A/G	3	24287010	A	A	N	A	A	A	N	A	A	A	A	A	A	A	A	A	A	N	A	A	A	A	A	A	A	A	A	A	N	A	A	A	A	A	A	A	A	N	A	A	A	A	N	A	A	N
S3_24287018	C/A	3	24287018	C	C	N	C	C	C	N	C	C	C	C	C	C	C	C	C	C	N	C	C	C	C	C	C	C	C	C	C	N	C	C	C	C	C	C	C	C	N	C	C	C	C	N	C	C	N
S3_25158911	G/A	3	25158911	R	R	G	R	G	R	R	G	G	G	G	G	G	G	G	G	G	G	G	G	G	G	G	G	G	R	R	R	R	G	G	G	G	G	G	G	G	G	G	G	G	G	N	G	G	G
S3_25158921	G/A	3	25158921	R	R	G	G	G	G	G	G	G	G	G	G	G	G	G	G	G	G	G	G	G	G	G	G	G	G	G	G	R	G	G	G	G	G	G	G	A	G	A	A	A	A	N	A	A	G
S3_27253515	A/T	3	27253515	A	A	A	W	A	A	A	A	A	A	A	A	A	A	A	A	A	A	A	A	W	W	A	A	A	A	A	A	A	A	W	A	W	A	W	A	A	N	A	A	A	A	A	A	A	A
S3_27253538	C/T	3	27253538	C	C	C	C	C	Y	C	C	C	C	C	C	Y	C	C	C	C	C	C	C	C	C	C	Y	C	C	C	C	C	C	C	C	Y	Y	C	Y	C	N	C	Y	C	C	C	C	C	C
S3_27253562	T/A	3	27253562	T	T	T	T	T	T	T	T	T	W	W	T	T	W	T	W	T	T	T	T	T	W	T	T	W	W	T	T	T	T	T	T	T	T	T	T	W	N	T	T	T	T	T	T	T	W
S3_31030271	C/T	3	31030271	C	C	T	C	C	C	C	C	C	C	C	C	C	C	C	C	C	C	C	C	C	T	C	C	Y	C	N	C	C	T	C	N	C	C	C	C	C	C	C	C	N	C	C	C	C	C
S3_31031448	C/T	3	31031448	C	C	C	C	C	C	C	C	C	C	C	C	C	C	N	C	C	C	C	C	C	C	C	C	C	C	C	C	C	N	C	C	C	C	C	C	C	C	C	C	C	C	C	C	C	C
S3_31031470	T/A	3	31031470	T	T	T	T	T	T	T	T	T	T	T	T	T	T	N	T	T	T	T	T	T	T	T	T	T	T	T	T	T	N	T	T	T	T	T	T	T	T	T	T	T	T	T	T	T	T
S3_32558822	G/C	3	32558822	S	S	G	S	G	G	G	S	G	G	G	S	G	G	G	G	G	G	S	S	G	G	G	G	G	G	G	G	S	G	G	G	G	N	G	G	S	G	S	G	G	G	G	G	G	G
S3_32558826	C/T	3	32558826	C	C	C	C	C	C	Y	C	Y	C	C	C	C	C	C	C	C	Y	C	C	C	C	C	C	C	C	C	C	C	C	Y	C	C	N	C	Y	C	C	Y	C	C	C	C	Y	Y	Y
S3_32558833	A/G	3	32558833	A	A	A	A	A	A	A	A	A	R	A	A	A	A	A	A	A	A	A	R	R	A	A	A	A	A	A	A	A	A	A	A	A	N	A	A	R	A	A	A	A	A	R	A	A	A
S3_32558841	C/A	3	32558841	C	C	C	C	C	C	C	C	C	C	C	C	C	C	C	M	C	C	C	C	C	M	C	C	C	C	C	C	C	C	C	C	C	N	M	C	C	C	C	M	C	M	M	C	C	M
S3_34084065	G/C	3	34084065	S	S	N	C	C	C	C	G	G	G	G	G	G	G	G	G	G	G	C	C	N	N	G	G	G	G	C	C	S	C	C	C	N	C	C	C	S	N	G	S	S	C	C	C	C	G
S3_34753784	C/T	3	34753784	C	C	C	C	C	C	C	C	C	C	C	C	C	C	C	C	C	C	C	C	C	C	C	C	C	C	C	C	C	N	Y	C	C	C	C	C	Y	C	C	C	C	C	C	C	C	C
S3_35505683	G/A	3	35505683	G	G	G	R	G	R	G	G	G	G	G	G	R	G	G	G	G	G	G	G	G	R	G	G	G	G	N	G	G	A	G	N	R	G	R	G	N	G	G	G	G	G	G	G	G	A
S3_35505711	G/A	3	35505711	R	G	G	G	R	G	G	G	R	G	G	G	G	A	G	G	G	G	G	R	G	G	R	G	G	R	N	R	G	G	G	N	G	G	G	G	N	G	G	R	R	G	G	G	G	G
S3_35505763	G/A	3	35505763	G	G	G	G	G	G	R	G	R	G	G	G	G	G	G	G	R	R	G	G	R	G	G	G	G	G	G	G	G	G	G	G	G	R	G	R	G	G	G	G	G	G	G	G	G	G
S3_35505834	T/C	3	35505834	T	T	T	T	T	T	T	T	T	T	T	T	T	T	T	T	T	T	T	Y	Y	T	T	T	T	T	T	T	T	T	Y	T	T	T	T	T	T	T	T	T	T	T	T	T	T	T
S3_35652862	C/T	3	35652862	C	C	C	C	C	C	C	C	C	C	C	Y	C	C	C	C	C	Y	C	C	Y	C	C	C	Y	C	C	Y	C	C	C	C	C	C	C	C	C	C	C	C	C	C	C	C	C	C
S3_35652871	C/T	3	35652871	C	Y	C	C	C	Y	C	Y	C	Y	C	C	Y	C	Y	Y	C	C	C	C	C	C	C	T	C	Y	C	C	C	C	C	C	Y	C	C	C	C	Y	C	Y	C	C	C	Y	Y	Y
S3_35652880	G/A	3	35652880	G	G	G	G	G	G	G	R	R	G	R	G	G	G	G	R	R	G	G	R	G	G	R	G	R	R	R	G	G	G	G	G	G	G	G	R	G	G	G	G	G	R	G	G	G	G
S3_35652882	T/C	3	35652882	T	T	C	T	T	T	Y	Y	T	T	Y	T	T	T	T	Y	T	Y	C	T	T	T	T	T	Y	Y	Y	T	T	T	T	T	T	T	T	Y	T	T	Y	T	T	Y	T	T	T	T
S3_35767624	G/A	3	35767624	G	G	G	G	R	G	G	G	R	G	G	R	G	G	R	G	G	R	G	G	G	G	G	G	G	G	G	G	G	G	G	R	G	G	R	G	G	G	G	G	G	G	G	G	G	G
S3_36510009	C/T	3	36510009	C	C	N	C	Y	Y	C	C	Y	Y	C	C	C	C	N	C	C	C	C	C	C	C	C	C	C	C	Y	C	Y	Y	C	C	C	C	C	C	N	Y	Y	C	C	C	Y	C	Y	C
S3_36874524	G/C	3	36874524	N	G	G	G	G	G	G	G	G	G	G	G	S	G	G	N	G	G	N	G	G	N	G	N	G	S	S	G	G	S	G	G	G	G	G	G	G	N	G	G	G	S	G	G	G	G
S3_36874549	C/A	3	36874549	N	C	C	M	C	M	C	C	C	C	C	C	C	C	C	N	M	C	N	C	C	N	M	N	C	C	C	C	M	C	A	C	C	C	C	C	C	N	C	C	M	M	C	M	C	C
S3_36874558	T/C	3	36874558	N	T	T	T	T	T	T	Y	Y	T	T	T	Y	Y	T	N	T	T	N	T	T	N	T	N	T	T	Y	T	T	T	T	T	T	T	T	Y	T	N	T	T	Y	T	T	T	T	T
S3_36874573	C/A	3	36874573	N	C	C	C	M	M	C	C	C	C	C	C	C	C	M	N	M	C	N	C	C	N	C	N	C	C	C	M	M	C	C	C	C	C	C	C	A	N	C	C	M	C	C	C	C	C
S3_36989412	G/A	3	36989412	G	G	G	G	G	G	N	G	G	G	G	G	G	G	N	N	G	G	G	G	G	G	R	G	G	G	G	G	R	A	G	G	G	G	G	G	G	G	G	R	N	R	G	N	G	G
S3_36989413	C/T	3	36989413	T	C	Y	C	C	C	N	C	C	C	C	C	C	C	N	N	C	C	C	C	C	C	Y	C	C	C	C	C	Y	T	Y	Y	C	C	C	C	C	C	C	Y	N	Y	C	N	C	C
S3_36989426	G/A	3	36989426	G	G	G	G	G	G	N	R	R	R	G	G	G	G	N	N	G	G	G	A	G	G	G	G	R	R	R	G	G	G	G	G	G	R	G	G	G	R	G	G	N	R	G	N	G	G
S3_36989428	G/A	3	36989428	G	G	G	G	G	G	N	G	G	G	G	G	G	G	N	N	G	G	G	G	G	G	G	G	G	G	G	G	G	G	G	G	A	G	G	G	G	G	R	G	N	G	G	N	A	R
S3_36989430	C/T	3	36989430	C	C	C	C	C	C	N	C	C	C	C	C	C	C	N	N	C	C	C	C	C	C	Y	C	C	C	C	C	Y	T	C	C	C	C	C	C	C	C	C	Y	N	Y	C	N	C	C
S3_36989437	G/A	3	36989437	G	G	R	G	G	R	N	G	G	G	G	R	G	G	N	N	G	G	G	G	R	G	G	G	G	G	G	G	R	G	G	G	G	G	G	G	R	G	R	G	N	G	G	N	G	G
S3_38234096	G/A	3	38234096	G	G	G	A	G	A	A	G	R	G	R	A	R	A	N	R	A	A	G	G	G	G	A	R	R	N	G	A	R	G	A	R	A	A	R	N	R	A	R	N	R	R	N	R	G	A
S3_38884942	G/A	3	38884942	G	G	N	G	N	G	G	G	G	G	G	R	G	G	G	G	G	R	G	G	G	N	G	G	G	G	N	G	N	G	G	G	N	N	G	G	N	N	N	G	G	G	G	G	N	N
S3_42149719	G/A	3	42149719	N	N	G	G	G	G	G	G	G	G	G	G	G	G	G	G	G	G	G	G	G	G	G	G	G	G	G	G	G	N	G	G	G	G	G	N	G	G	G	G	G	G	G	G	G	G
S3_42149744	C/T	3	42149744	N	N	C	T	T	T	T	C	C	C	C	C	C	C	C	C	C	C	T	T	T	C	C	Y	C	Y	Y	T	Y	N	T	T	T	T	T	N	T	C	C	C	Y	T	T	T	T	C
S3_42193375	G/T	3	42193375	G	G	G	K	G	K	G	G	G	G	G	G	G	G	G	G	G	G	G	G	G	G	N	G	G	G	G	G	G	G	G	G	G	G	G	G	G	G	G	G	G	G	G	G	G	G
S3_42470834	C/T	3	42470834	T	T	C	C	C	C	C	N	N	N	N	N	N	C	C	C	C	N	C	C	C	C	C	C	C	C	C	C	N	N	C	N	N	N	C	C	C	C	C	C	C	C	C	C	C	C
S3_42854740	G/A	3	42854740	G	G	G	G	G	R	G	G	G	R	R	G	A	G	G	G	G	G	G	G	G	G	G	G	G	G	N	R	G	N	G	G	G	G	G	G	G	G	G	G	G	G	N	G	G	G
S3_43294009	T/A	3	43294009	T	T	T	W	T	T	T	W	W	T	T	T	W	T	T	T	T	T	T	T	T	W	T	T	T	T	T	W	T	T	T	W	W	W	T	T	W	T	T	T	T	T	T	T	T	T
S3_43794257	G/C	3	43794257	G	G	N	S	C	C	C	G	G	G	G	G	G	G	G	G	G	G	C	C	C	N	G	G	G	G	G	N	G	C	C	N	C	C	C	C	S	G	G	S	S	C	C	C	C	G
S3_43917685	G/T	3	43917685	G	G	G	G	G	G	G	G	G	G	K	K	K	G	K	G	G	G	G	G	G	G	G	K	G	G	G	G	G	K	G	N	G	G	G	K	G	G	G	G	G	K	G	K	K	K
S3_44954202	T/C	3	44954202	T	T	N	C	C	C	C	T	T	Y	T	T	T	T	T	T	T	T	C	C	C	N	T	T	N	T	Y	C	Y	C	C	C	C	C	C	C	C	T	T	C	Y	C	C	C	C	T
S3_45034492	G/C	3	45034492	G	S	G	G	N	G	G	G	S	G	G	G	G	S	S	G	G	G	G	G	G	G	S	G	G	G	G	S	G	N	G	G	G	G	G	G	G	G	G	G	G	G	G	G	G	G
S3_45034503	T/C	3	45034503	T	T	T	T	N	T	T	T	T	T	T	T	T	T	T	T	T	T	T	T	T	T	T	T	T	T	T	T	T	N	Y	T	T	Y	T	T	T	T	T	T	T	T	T	T	T	Y
S3_45362979	C/T	3	45362979	C	C	C	C	C	C	N	C	C	C	C	C	C	C	C	C	C	C	Y	C	C	C	C	C	N	C	C	C	C	C	C	C	C	N	C	C	C	C	C	C	C	C	C	Y	C	C
S3_45362995	A/G	3	45362995	A	A	A	A	A	A	N	A	A	A	A	A	A	A	A	A	A	A	R	A	A	A	A	A	N	A	A	A	A	A	A	A	A	N	A	A	A	A	A	A	A	A	A	R	A	A
S3_46040025	C/T	3	46040025	C	C	C	C	C	C	C	C	C	Y	Y	Y	Y	C	C	C	C	C	C	C	C	C	C	C	C	C	C	C	C	C	C	C	C	C	C	C	C	Y	Y	Y	C	C	C	C	C	Y
S3_46085924	C/T	3	46085924	N	C	C	C	Y	C	T	C	Y	N	N	C	C	C	C	N	C	C	C	C	C	C	C	N	Y	C	C	N	C	N	C	Y	N	T	C	C	N	C	C	C	C	C	C	C	C	C
S3_46085928	A/C	3	46085928	N	A	A	M	A	M	A	M	A	N	N	A	A	M	A	N	A	A	A	A	A	A	M	N	A	A	A	N	M	N	A	A	N	A	A	A	N	A	A	M	A	A	A	A	A	M
S3_46085942	G/A	3	46085942	N	G	G	G	G	R	G	G	G	N	N	G	G	G	G	N	G	G	G	G	G	G	G	N	G	G	G	N	G	N	G	G	N	G	G	G	N	G	G	R	R	G	G	R	G	G
S3_46085944	A/G	3	46085944	N	A	A	A	R	A	G	A	R	N	N	A	A	A	A	N	A	A	A	A	A	A	A	N	R	A	A	N	A	N	A	R	N	G	A	A	N	A	A	A	A	A	A	A	A	A
S3_48532483	G/A	3	48532483	G	G	N	G	G	G	G	G	G	G	G	G	G	G	G	R	G	G	G	G	G	G	R	R	G	A	G	G	G	G	G	G	G	R	R	G	G	N	G	G	G	G	G	G	G	N
S3_48561661	C/T	3	48561661	C	C	C	C	C	C	C	C	C	C	C	C	C	Y	Y	C	C	Y	Y	N	C	C	C	C	C	Y	C	N	C	C	C	C	C	C	C	C	C	C	Y	C	C	C	C	C	C	C
S3_48561673	G/A	3	48561673	G	G	G	G	G	G	G	G	G	G	G	G	G	G	G	R	G	G	R	N	G	G	G	G	R	G	G	N	G	G	G	R	G	G	R	G	G	G	G	G	G	G	G	G	G	G
S3_49016883	G/T	3	49016883	G	N	G	G	G	G	G	G	G	G	G	G	G	G	G	G	G	G	G	G	G	G	G	G	G	G	G	G	G	N	G	G	N	G	G	G	G	G	G	G	G	G	G	G	G	G
S3_50088557	C/A	3	50088557	C	C	N	C	C	C	C	A	C	C	C	N	M	C	N	C	C	C	C	C	C	C	C	C	C	C	C	C	N	N	N	C	C	C	C	N	M	C	A	C	C	C	M	C	C	M
S3_50763817	T/C	3	50763817	T	T	T	T	N	N	Y	Y	T	T	T	T	T	N	N	T	T	N	N	T	T	T	Y	T	T	T	T	T	T	T	N	T	T	T	T	T	T	T	T	T	T	T	T	Y	T	N
S3_50763833	T/G	3	50763833	T	T	T	T	N	N	T	T	T	T	T	T	T	N	N	T	T	N	N	T	T	T	T	T	T	T	T	T	T	T	N	T	T	T	T	T	T	T	T	T	T	T	T	T	T	N
S3_50763838	C/T	3	50763838	C	C	C	C	N	N	C	C	C	C	C	C	C	N	N	C	C	N	N	C	C	C	C	C	C	C	C	C	C	C	N	C	C	C	C	C	C	C	C	C	C	C	C	C	C	N
S3_50764186	C/T	3	50764186	C	N	C	C	C	C	N	Y	C	C	C	C	C	C	Y	C	C	N	C	C	Y	Y	C	C	C	Y	C	T	C	N	C	C	C	Y	C	C	C	C	C	C	C	C	C	C	C	Y
S3_50959324	C/T	3	50959324	C	C	N	C	C	C	C	C	C	C	C	C	C	N	C	C	C	T	C	C	C	Y	Y	Y	Y	C	N	C	C	C	C	N	C	C	C	N	C	C	C	C	C	C	C	C	C	C
S3_50959331	C/T	3	50959331	C	Y	N	C	C	C	C	Y	C	C	C	C	C	N	C	C	C	C	Y	C	C	C	C	C	C	C	N	C	C	C	C	N	C	C	C	N	C	C	C	C	C	C	Y	C	C	C
S3_50959340	C/T	3	50959340	C	C	N	C	C	C	C	C	C	Y	C	Y	C	N	Y	C	Y	C	C	C	C	C	Y	C	C	C	N	C	C	C	Y	N	C	C	Y	N	Y	C	C	C	C	C	C	Y	C	C
S3_52588143	T/A	3	52588143	A	A	A	A	N	A	T	T	T	T	T	T	T	T	T	T	T	W	T	T	T	T	T	N	T	T	W	A	A	T	W	W	T	W	T	A	A	T	T	T	T	T	A	T	T	T
S3_53811906	A/T	3	53811906	A	T	A	W	T	A	A	A	W	W	A	A	A	A	A	A	W	A	N	A	A	A	A	A	A	A	A	A	A	N	A	N	A	A	A	A	A	A	W	A	A	A	N	A	A	W
S3_53811909	T/A	3	53811909	T	T	T	T	T	T	T	T	T	T	T	T	T	T	T	T	T	T	N	T	T	T	T	T	T	T	T	T	T	N	T	N	T	T	W	T	T	T	T	T	T	W	N	T	T	T
S3_53811913	A/C	3	53811913	A	C	A	M	C	A	A	A	M	M	A	A	A	A	A	A	M	A	N	A	A	A	A	A	A	A	A	A	A	N	A	N	A	A	A	A	A	A	A	A	A	A	N	A	A	M
S3_53970582	A/G	3	53970582	A	A	A	A	A	A	A	A	A	A	A	A	A	A	A	A	A	A	A	A	A	A	A	A	A	A	A	A	A	A	A	A	A	A	A	A	A	A	A	A	A	A	A	A	A	A
S3_53970586	G/C	3	53970586	G	G	G	G	G	G	G	G	G	G	G	G	G	G	G	G	G	G	G	G	G	G	G	G	G	G	G	G	G	G	G	G	G	G	G	G	G	G	G	G	G	G	G	G	G	G
S3_53970595	G/A	3	53970595	G	G	G	G	G	G	G	G	G	G	G	G	G	G	G	G	G	G	G	G	G	G	G	G	G	G	G	G	G	G	G	G	G	G	G	G	G	G	G	G	G	G	G	G	G	G
S3_55075856	C/T	3	55075856	C	C	N	T	T	T	T	C	C	C	C	C	C	C	C	C	C	C	T	T	T	N	C	Y	C	Y	T	T	T	T	T	T	T	Y	T	Y	T	C	C	Y	Y	T	T	T	T	C
S3_55075862	C/T	3	55075862	C	C	N	T	T	T	T	C	C	C	C	C	C	C	C	C	C	C	T	T	T	N	C	Y	C	Y	T	T	T	T	T	T	T	Y	T	Y	T	C	C	Y	Y	T	T	T	T	C
S3_55075863	A/C	3	55075863	A	A	N	C	C	C	C	A	A	A	A	A	A	A	A	A	A	A	C	C	C	N	A	M	A	M	C	C	C	C	C	C	C	M	C	M	C	A	A	M	M	C	C	C	C	A
S3_55075932	G/C	3	55075932	G	G	N	C	C	C	C	G	G	G	G	G	G	G	G	G	G	G	C	C	C	N	N	S	G	S	C	C	C	C	C	C	C	C	C	C	C	G	G	S	S	C	C	C	C	G
S3_55075963	A/T	3	55075963	A	A	N	T	T	T	T	A	A	A	A	A	A	A	A	A	A	A	T	T	T	N	N	W	A	W	T	T	T	T	T	T	T	T	T	T	T	A	A	W	W	T	T	T	T	A
S3_57894233	A/G	3	57894233	G	G	N	G	G	G	G	A	A	A	A	A	A	A	A	A	A	N	G	G	N	N	A	A	A	A	G	G	R	G	G	G	G	G	G	G	G	A	A	R	R	G	G	G	G	A
S3_58243004	C/T	3	58243004	C	C	T	C	C	C	C	C	C	C	C	C	C	C	C	C	C	C	C	C	C	T	C	C	C	C	Y	C	C	N	C	C	C	C	C	C	C	C	C	C	C	C	C	C	C	C
S3_59320814	C/T	3	59320814	Y	C	C	C	C	C	C	C	C	C	C	C	Y	C	C	C	C	Y	C	Y	Y	C	C	Y	C	C	C	C	Y	Y	C	C	C	C	C	C	C	C	Y	Y	Y	C	C	Y	C	C
S3_60655363	C/A	3	60655363	C	C	C	C	C	C	C	A	A	A	A	A	A	A	A	A	A	C	M	C	C	A	A	N	C	M	C	C	C	A	C	C	C	C	C	C	C	N	A	C	A	A	C	C	C	A
S3_60655386	T/C	3	60655386	T	T	T	Y	T	Y	T	T	T	T	T	T	T	T	T	T	T	T	T	T	T	T	T	N	T	T	T	T	T	T	T	T	T	T	T	T	T	N	T	T	T	T	T	T	T	T
S3_60661326	C/A	3	60661326	C	C	C	C	C	M	C	C	C	C	C	C	M	C	C	C	M	C	C	M	M	M	C	M	M	C	C	C	C	C	C	M	M	C	M	C	C	C	C	C	C	C	M	C	C	C
S3_60670307	G/A	3	60670307	R	G	R	G	G	G	G	G	R	G	G	G	G	G	G	G	R	R	G	G	G	G	G	G	G	G	N	G	G	R	N	G	R	G	G	G	G	G	G	G	R	G	G	G	R	G
S3_61220521	G/A	3	61220521	G	G	G	G	G	G	G	A	A	A	A	A	A	A	A	A	A	N	G	G	G	G	A	A	G	R	A	G	R	G	G	G	G	G	G	G	G	A	A	R	R	G	G	G	G	N
S3_61501617	C/A	3	61501617	C	C	C	M	C	C	M	C	M	C	M	C	C	N	C	C	N	C	N	C	C	C	C	N	N	C	C	C	N	C	C	M	N	M	M	C	C	C	C	N	C	C	C	C	C	C
S3_62066662	C/T	3	62066662	C	C	C	Y	C	Y	T	C	C	C	C	C	C	C	C	C	C	C	C	C	C	T	C	C	Y	C	Y	C	Y	T	C	C	C	C	C	C	N	C	C	T	Y	C	T	T	T	C
S3_62534979	T/C	3	62534979	C	C	C	T	T	T	N	T	T	T	T	T	N	T	T	N	T	T	T	C	T	T	T	T	Y	T	C	C	Y	T	C	C	C	C	C	C	N	T	T	T	T	T	N	T	N	T
S3_62534980	A/G	3	62534980	G	G	G	A	A	A	N	A	A	A	A	A	N	A	A	N	A	A	A	G	A	A	A	A	R	A	G	G	R	A	G	G	G	G	G	G	N	A	A	A	A	A	N	A	N	A
S3_62814887	G/A	3	62814887	G	G	R	R	G	R	G	G	R	G	G	R	G	G	G	G	G	R	R	G	R	G	G	G	G	G	G	G	G	G	G	G	R	R	G	G	G	G	G	G	G	G	G	G	G	G
S3_63350975	G/T	3	63350975	G	G	G	K	G	G	K	G	K	G	G	G	G	G	K	K	G	G	G	G	G	G	K	G	G	G	G	G	G	G	K	G	G	G	G	G	G	G	G	G	G	G	G	G	K	K
S3_63350980	T/C	3	63350980	T	T	T	T	Y	Y	T	T	Y	T	T	T	T	Y	T	T	T	Y	T	T	T	T	Y	T	Y	T	Y	T	T	T	T	T	T	T	T	T	T	T	T	T	T	T	T	T	T	T
S3_63351001	G/A	3	63351001	G	G	G	G	G	G	G	R	G	G	G	G	G	G	R	G	G	R	R	G	G	R	G	G	G	G	R	R	R	G	G	R	G	G	G	G	G	G	G	G	G	G	G	R	G	G
S3_63351013	T/C	3	63351013	T	Y	T	Y	T	T	T	T	T	T	T	T	T	T	T	T	T	T	Y	T	T	T	T	T	T	T	T	Y	T	T	T	T	T	T	T	T	T	T	T	C	T	T	T	T	T	T
S3_63351015	C/A	3	63351015	C	C	C	M	C	C	M	C	M	C	C	C	C	C	M	M	C	C	C	C	C	C	M	C	C	C	C	C	C	C	M	C	C	C	C	C	C	C	C	C	C	C	C	C	M	M
S3_64834784	G/T	3	64834784	G	G	T	G	G	G	N	G	G	G	G	G	G	G	G	G	G	G	G	G	G	N	G	G	G	G	G	G	G	G	G	N	G	G	G	G	G	G	G	G	G	G	N	N	G	G
S3_64834798	G/A	3	64834798	G	G	A	G	G	G	N	G	G	G	G	G	G	G	G	G	G	G	G	G	G	N	G	G	G	G	G	G	G	G	G	N	G	G	G	G	G	G	G	G	G	G	N	N	G	G
S3_64867423	C/G	3	64867423	C	C	N	C	C	C	C	C	C	C	C	C	C	C	C	C	C	G	C	C	N	N	C	C	C	C	N	C	G	C	C	G	C	G	C	G	C	C	C	C	C	C	C	C	N	C
S3_65773429	C/T	3	65773429	T	T	C	Y	C	Y	C	C	C	C	C	C	C	C	C	C	C	C	N	T	C	C	C	C	C	C	T	C	C	C	C	C	C	C	C	C	Y	C	C	C	C	C	C	C	C	C
S3_66234064	G/A	3	66234064	G	G	G	G	G	G	G	R	R	R	R	R	R	G	R	G	G	G	G	G	G	G	G	G	G	R	R	R	G	G	G	G	G	G	G	G	R	G	R	G	G	G	R	R	G	G
S3_66234087	C/T	3	66234087	C	C	C	C	C	C	C	Y	Y	Y	Y	Y	Y	C	Y	C	C	C	C	C	C	C	C	C	C	Y	Y	Y	C	C	C	C	C	C	C	C	Y	C	Y	C	C	C	Y	Y	C	C
S3_66488874	C/T	3	66488874	Y	Y	C	C	C	C	C	Y	Y	Y	Y	Y	Y	C	C	C	Y	C	C	N	C	C	C	C	C	C	Y	C	Y	Y	C	C	T	C	Y	C	C	C	C	C	C	C	C	C	C	C
S3_67591664	C/G	3	67591664	C	C	C	C	N	C	C	C	C	C	C	C	C	C	C	C	C	C	C	C	C	C	C	C	C	C	C	C	C	C	N	C	C	C	C	N	C	C	C	C	C	C	C	C	C	C
S3_67651469	C/T	3	67651469	C	C	C	C	C	C	C	C	C	C	C	C	C	C	C	C	C	C	C	C	C	C	C	C	C	C	C	C	C	C	C	C	C	C	C	C	C	C	C	C	C	C	C	N	C	C
S3_67651473	G/A	3	67651473	G	G	G	G	G	G	G	G	G	G	G	G	G	G	G	G	G	G	G	G	G	G	G	G	G	G	G	G	G	G	G	G	G	G	G	G	G	G	G	G	G	G	G	N	G	G
S3_67651474	T/G	3	67651474	T	T	T	T	T	T	T	T	T	T	T	T	T	T	T	T	T	T	T	T	T	T	T	T	T	T	T	T	T	T	T	T	T	T	T	T	T	T	T	T	T	T	T	N	T	T
S3_67651489	A/G	3	67651489	A	A	A	A	A	A	A	A	A	A	A	A	A	A	A	A	A	A	A	A	A	A	A	A	A	A	A	A	A	A	A	A	A	A	A	A	A	A	A	A	A	A	A	N	A	A
S3_67977561	G/C	3	67977561	C	N	G	G	G	G	G	G	G	G	G	G	G	G	G	G	G	N	C	C	C	G	G	G	G	G	G	G	S	N	G	G	G	G	G	G	G	G	G	G	N	G	G	G	G	G
S3_68407793	C/T	3	68407793	N	C	C	Y	C	C	Y	Y	Y	C	C	C	C	C	C	C	Y	C	Y	C	C	Y	Y	C	Y	C	C	C	C	C	C	C	Y	C	C	C	Y	Y	C	Y	Y	C	C	Y	C	Y
S3_68408075	A/G	3	68408075	A	A	A	A	A	A	A	R	A	A	A	A	A	A	N	N	A	A	N	A	A	A	A	A	A	A	A	A	A	A	R	N	A	A	R	A	A	A	A	A	A	A	A	A	A	A
S3_68408092	G/T	3	68408092	G	G	G	G	G	G	G	G	G	G	G	G	K	G	N	N	G	G	N	G	G	G	G	G	G	G	G	G	G	G	G	N	G	G	G	G	G	G	G	G	G	K	G	G	G	G
S3_68449443	A/T	3	68449443	A	A	A	A	A	A	A	A	A	A	A	A	A	A	A	A	A	A	W	A	T	A	A	A	A	A	A	A	A	N	A	A	A	A	A	A	A	A	A	A	A	A	N	A	N	A
S3_68693652	G/T	3	68693652	T	G	G	G	G	G	K	G	G	G	G	G	G	G	G	G	G	G	N	K	N	G	G	G	G	G	G	G	G	G	N	G	G	G	G	G	G	G	G	G	N	G	N	G	G	G
S3_68772321	T/C	3	68772321	T	T	C	T	T	T	T	T	T	T	T	T	T	T	N	T	T	T	T	T	T	T	T	T	T	Y	Y	C	Y	N	C	C	T	T	C	T	T	T	N	T	T	T	T	T	T	T
S3_69875477	T/A	3	69875477	T	T	T	T	T	T	T	T	T	T	T	T	T	T	T	T	T	W	T	T	T	T	T	T	T	T	T	W	W	T	W	W	W	W	W	T	T	T	T	T	T	T	T	T	T	T
S3_69875482	A/G	3	69875482	R	R	A	R	A	R	R	R	R	R	R	A	A	A	A	A	R	A	A	A	A	A	A	A	R	A	A	R	A	A	A	A	R	A	R	A	A	A	A	A	A	A	A	A	G	R
S3_70485671	T/A	3	70485671	T	T	T	T	T	W	T	T	T	W	T	T	T	T	N	T	W	W	T	N	T	W	T	T	N	T	T	T	T	T	T	T	T	T	T	T	W	T	T	T	T	T	T	T	T	T
S3_70589228	G/C	3	70589228	G	G	G	S	G	S	N	G	S	S	S	S	G	G	G	S	S	G	G	G	G	N	G	G	G	G	G	N	S	G	G	G	G	N	S	G	N	G	G	G	S	S	G	G	N	N
S3_70589241	C/T	3	70589241	C	C	Y	C	C	C	N	C	C	C	C	C	C	C	C	C	C	C	C	C	C	N	Y	Y	C	Y	C	N	C	Y	C	C	C	N	C	C	N	C	C	C	C	C	C	C	N	N
S3_70589245	A/G	3	70589245	R	A	A	A	A	A	N	A	A	R	A	A	A	A	A	A	A	A	A	A	A	N	A	R	R	R	A	N	A	A	R	A	A	N	A	A	N	A	A	A	A	A	A	A	N	N
S3_70872361	C/T	3	70872361	T	T	C	C	C	C	C	C	C	C	C	C	C	C	C	C	C	C	C	C	C	C	C	N	C	C	Y	C	T	C	Y	C	N	C	C	N	T	C	T	T	T	T	T	T	T	C
S3_72017813	G/T	3	72017813	G	G	N	G	G	G	G	K	K	G	G	G	T	N	G	G	G	N	G	G	G	G	N	G	G	G	G	G	N	N	G	G	T	G	G	N	N	G	G	G	G	G	N	N	T	K
S3_72017816	C/T	3	72017816	C	C	N	C	C	C	C	Y	Y	C	C	C	T	N	C	C	C	N	C	C	C	C	N	C	C	C	C	C	N	N	C	C	T	C	C	N	N	C	C	C	C	C	N	N	T	Y
S3_72818823	G/A	3	72818823	G	G	G	R	G	R	G	G	G	G	G	G	G	G	G	G	G	N	G	G	G	G	G	G	G	G	G	G	N	G	N	G	G	G	G	G	N	G	G	N	G	G	G	G	G	G
S3_72818835	C/T	3	72818835	C	C	C	Y	C	Y	C	C	C	C	C	C	C	C	C	C	C	N	C	C	C	C	C	C	C	C	C	C	N	C	N	C	C	C	C	C	N	C	C	N	C	C	C	C	C	C
S3_72818842	C/A	3	72818842	C	C	C	C	C	C	C	C	C	C	C	C	C	C	C	C	C	N	C	C	C	C	C	C	C	C	C	C	N	C	N	C	C	C	C	C	N	C	C	N	C	C	C	C	C	C
S3_73408756	G/A	3	73408756	R	R	G	G	R	G	G	R	G	G	G	R	G	G	G	G	R	G	R	G	G	G	G	G	G	R	G	G	G	G	G	G	R	R	G	G	G	G	G	G	G	G	G	G	R	R
S3_73408758	T/C	3	73408758	T	T	T	T	T	T	T	T	T	T	T	T	T	T	T	T	T	T	T	T	T	T	T	Y	T	T	T	T	Y	T	T	T	T	T	T	T	Y	T	T	T	T	T	Y	T	T	T
S3_73408894	G/C	3	73408894	N	G	G	G	G	S	G	G	G	G	S	N	G	G	G	G	G	S	G	C	G	G	G	G	G	G	N	G	N	G	G	G	G	G	G	G	G	G	G	G	G	G	G	G	G	G
S3_73408896	G/A	3	73408896	N	G	G	A	G	G	G	G	G	G	G	N	G	G	G	G	G	G	G	G	G	R	G	G	G	G	N	G	N	G	G	G	G	R	G	G	G	G	G	G	R	G	G	A	G	G
S3_73408902	C/A	3	73408902	N	A	M	C	C	C	C	M	M	C	M	N	C	C	C	C	C	C	C	C	C	C	C	C	C	C	N	A	N	C	C	C	C	C	C	C	C	C	A	C	C	C	C	C	C	C
S3_73408915	G/A	3	73408915	N	G	G	A	G	G	G	G	G	G	G	N	G	G	G	G	G	G	G	G	G	R	G	G	G	G	N	G	N	G	G	G	G	R	G	G	G	G	G	G	R	G	G	A	G	G
S3_73408917	G/A	3	73408917	N	G	G	G	G	G	G	G	G	G	G	N	G	G	G	G	G	G	G	G	G	G	G	A	A	G	N	G	N	A	G	G	G	G	G	G	G	G	G	G	R	G	G	G	A	G
S3_73408919	A/C	3	73408919	N	A	A	C	A	A	A	A	A	A	A	N	A	A	A	A	A	A	A	A	A	M	A	A	A	A	N	A	N	A	A	A	A	M	A	A	A	A	A	A	M	A	A	C	A	A
S3_73408925	T/C	3	73408925	N	T	Y	T	T	T	T	T	Y	T	T	N	Y	T	T	T	T	T	T	T	T	T	Y	T	T	T	N	T	N	T	T	T	T	T	T	Y	T	T	T	T	T	T	T	T	T	T
S3_73408939	C/T	3	73408939	N	C	C	C	C	C	C	C	C	C	C	N	Y	C	C	C	C	C	C	C	C	C	Y	C	C	Y	N	C	N	C	Y	C	C	C	C	C	C	C	C	C	C	Y	C	C	C	C
S3_73408945	G/A	3	73408945	N	G	G	G	R	R	G	G	G	G	G	N	G	A	A	G	G	R	G	G	G	G	G	G	G	G	N	G	N	G	G	G	G	G	G	G	G	G	G	G	G	G	G	G	G	G
S3_74463164	G/A	3	74463164	N	R	G	R	R	R	G	G	G	G	G	G	G	G	R	G	G	R	G	R	R	G	G	G	G	G	G	G	G	G	G	G	G	G	G	G	G	G	G	G	G	G	N	N	R	N
S3_74557460	C/G	3	74557460	C	C	C	C	C	C	C	C	C	S	C	C	C	C	C	C	C	C	C	C	C	C	C	C	C	C	C	C	C	C	C	C	C	C	C	S	N	N	C	C	C	C	S	C	C	C
S3_74557465	C/T	3	74557465	C	C	C	Y	C	C	C	C	Y	C	C	C	C	C	Y	Y	C	C	C	C	C	C	C	Y	Y	Y	C	C	Y	C	C	C	C	C	C	C	N	N	Y	C	C	Y	C	Y	C	C
S3_74977236	A/C	3	74977236	A	A	A	A	A	A	A	A	A	A	A	A	A	A	A	A	A	A	A	A	C	A	A	N	A	A	A	A	A	N	A	A	A	A	A	A	A	A	A	A	A	A	A	A	A	A
S3_75354343	G/C	3	75354343	N	N	G	G	G	G	G	G	G	G	G	G	G	G	G	G	G	G	G	G	C	G	G	G	G	G	G	G	G	G	G	G	G	N	G	G	G	G	G	G	G	G	G	G	G	G
S3_75719396	A/T	3	75719396	A	A	A	W	A	W	A	A	A	A	A	A	A	A	A	A	A	A	A	A	A	A	A	A	A	A	A	A	A	A	A	A	A	A	A	A	A	A	A	A	A	A	A	A	A	A
S3_77854734	G/A	3	77854734	G	G	G	G	N	G	G	N	G	G	G	G	G	G	G	G	G	G	G	G	G	G	G	G	G	G	G	G	G	G	G	G	N	G	G	G	G	G	G	G	G	G	G	G	G	G
S3_77854736	G/A	3	77854736	G	G	G	G	N	G	G	N	G	G	G	G	G	G	G	G	G	G	G	G	G	G	G	G	G	G	G	G	G	G	G	G	N	G	G	G	G	G	G	G	G	G	G	G	G	G
S3_78797701	C/T	3	78797701	C	C	C	C	C	C	C	N	C	C	C	C	C	C	C	C	C	C	C	C	C	C	C	N	C	C	C	C	C	C	C	C	C	C	C	C	C	C	C	C	C	C	C	C	C	C
S3_79306168	G/A	3	79306168	G	G	G	G	G	R	G	G	G	G	G	R	G	G	G	G	R	G	G	R	G	G	G	G	G	G	G	R	G	N	G	G	G	G	R	G	G	G	G	G	G	R	G	G	G	R
S3_79461017	G/C	3	79461017	G	G	G	G	S	G	G	G	G	G	G	G	G	G	G	G	G	G	G	G	G	S	N	S	G	G	G	G	G	G	G	N	G	G	G	G	G	G	G	G	G	G	N	G	G	G
S3_79461024	C/T	3	79461024	C	C	C	C	C	C	C	C	C	C	C	C	Y	C	C	C	Y	C	Y	C	C	C	N	Y	C	C	C	C	C	C	C	N	C	C	C	C	C	C	C	C	Y	C	N	C	C	C
S3_81836634	T/C	3	81836634	T	Y	Y	Y	N	T	T	Y	T	N	T	Y	T	Y	Y	T	Y	T	T	T	T	T	T	N	T	T	T	T	Y	T	T	T	T	T	N	T	T	T	T	Y	T	Y	T	T	C	T
S3_82154064	A/G	3	82154064	A	A	A	R	A	R	G	A	A	A	A	A	A	A	A	A	A	A	A	A	A	G	A	A	G	A	R	A	R	G	A	A	A	A	A	A	G	R	A	G	R	A	G	G	G	A
S3_84093023	A/G	3	84093023	A	A	A	A	A	A	A	A	A	N	A	A	A	A	A	A	A	A	A	A	A	A	A	A	A	A	A	A	A	A	A	A	A	A	A	A	A	A	A	A	A	A	A	A	A	A
S3_84093027	G/A	3	84093027	A	A	G	A	A	A	A	G	G	N	G	G	G	G	G	G	G	A	A	A	A	G	G	G	G	G	R	A	R	A	A	A	A	A	A	A	A	G	G	R	R	A	A	A	A	G
S3_84100018	C/T	3	84100018	N	T	C	T	N	T	T	C	C	C	C	C	C	C	C	C	C	T	T	T	T	C	C	C	C	C	T	T	T	T	T	T	T	T	T	T	T	N	C	T	Y	T	T	T	N	N
S3_85650871	A/C	3	85650871	A	A	M	M	A	A	M	A	A	M	M	A	A	A	A	A	A	A	A	A	A	A	A	A	A	A	A	A	A	M	A	A	A	A	A	A	A	M	A	A	M	A	A	A	A	A
S3_85650874	C/T	3	85650874	C	C	C	Y	C	C	Y	C	Y	C	C	C	C	C	C	C	C	C	Y	C	C	C	Y	C	C	C	C	C	C	C	C	C	C	C	Y	C	C	C	C	C	Y	C	C	Y	C	Y
S3_85650877	T/C	3	85650877	T	T	T	Y	T	T	Y	T	Y	T	T	T	T	T	T	T	T	T	Y	T	T	T	Y	T	T	T	T	T	T	T	T	T	T	T	Y	T	T	T	T	T	Y	T	T	Y	T	Y
S3_85650892	G/A	3	85650892	G	R	G	G	G	G	R	R	G	G	R	G	G	R	G	G	G	G	R	R	R	G	G	G	G	G	G	G	G	G	G	G	G	G	G	R	R	G	R	G	R	G	G	R	G	G
S3_85650908	G/A	3	85650908	G	G	G	R	G	G	G	G	G	G	G	G	G	R	G	G	G	G	G	G	G	G	G	G	G	G	G	G	G	G	G	G	R	G	G	G	G	G	G	G	G	G	G	G	G	G
S3_85650935	T/C	3	85650935	Y	T	T	Y	Y	Y	T	Y	T	Y	T	T	T	T	T	T	T	T	T	T	T	T	T	Y	T	Y	T	T	T	Y	T	T	T	T	T	T	T	T	T	T	T	Y	T	Y	T	T
S3_85668077	C/T	3	85668077	Y	C	C	C	C	C	C	C	C	N	C	C	C	N	C	C	C	C	C	C	C	C	N	C	C	C	C	C	C	C	C	C	C	C	C	C	C	C	C	C	C	C	C	N	N	C
S3_85754688	G/A	3	85754688	G	G	G	G	N	G	G	G	G	G	G	N	G	G	N	G	G	R	N	G	R	G	G	G	G	N	G	G	G	R	G	G	G	G	G	G	N	G	G	G	G	G	N	N	N	G
S3_86333147	C/T	3	86333147	C	C	C	C	C	C	C	C	C	C	C	Y	C	C	C	C	C	Y	C	C	C	N	C	N	C	N	C	C	C	N	C	C	N	N	C	C	C	C	C	N	N	N	N	C	Y	N
S3_86355467	C/T	3	86355467	C	C	C	C	C	C	C	C	C	C	C	C	C	C	C	C	C	C	C	C	C	C	C	C	C	C	C	C	C	C	C	C	N	C	C	C	C	C	C	C	C	C	C	C	C	C
S3_86370709	G/A	3	86370709	G	G	G	G	G	G	G	G	G	G	G	G	G	G	G	G	G	G	N	N	G	G	G	N	G	G	G	G	A	N	R	R	R	R	G	G	G	G	G	G	G	G	G	G	G	G
S3_86732035	G/A	3	86732035	G	G	G	G	G	G	G	G	G	G	G	G	G	G	G	G	G	N	G	G	G	G	G	G	G	R	G	R	G	R	G	G	G	R	G	G	G	R	R	G	R	R	R	R	R	G
S3_87412956	C/A	3	87412956	C	C	C	M	C	C	C	M	C	C	C	C	C	C	C	C	C	C	C	C	C	C	C	C	C	C	C	C	C	C	C	C	C	C	C	C	C	M	C	C	C	C	C	C	C	C
S3_87442228	G/A	3	87442228	G	G	N	G	G	G	G	G	G	G	G	G	G	G	R	G	G	A	G	G	G	G	R	G	G	N	G	R	G	N	N	R	G	G	G	G	R	G	G	N	R	G	N	N	G	N
S3_87583215	A/C	3	87583215	C	C	A	C	C	C	C	A	A	A	A	A	A	A	A	A	A	A	C	C	A	A	A	C	A	A	A	A	C	C	M	A	M	A	A	C	C	A	C	C	C	C	C	C	C	A
S3_89010379	C/T	3	89010379	C	C	C	T	T	T	N	C	C	C	C	C	C	C	C	C	C	C	T	Y	C	C	C	C	C	C	C	C	C	T	C	C	C	C	C	C	T	C	Y	Y	C	T	T	T	T	C
S3_89010480	A/T	3	89010480	N	N	T	A	A	A	A	A	A	A	A	A	A	A	A	A	A	T	A	W	T	T	A	A	W	A	T	A	A	N	A	A	A	A	A	A	A	A	A	A	A	A	A	A	N	A
S3_89010526	C/G	3	89010526	N	N	G	G	G	G	G	C	C	C	C	C	C	C	C	C	C	G	G	G	G	G	C	C	S	C	G	C	C	N	C	C	C	C	C	C	G	C	C	G	S	G	G	G	N	C
S3_89010536	A/G	3	89010536	N	N	A	G	G	G	G	A	A	A	A	A	A	A	A	A	A	A	G	R	A	A	A	A	A	A	A	A	A	N	A	A	A	A	A	A	G	A	A	G	R	G	G	G	N	A
S3_89566161	C/G	3	89566161	C	C	C	C	S	S	S	C	C	C	C	C	C	S	C	C	C	C	C	C	C	C	C	S	S	C	C	C	S	C	C	C	C	S	N	C	C	C	C	C	C	C	C	C	N	N
S3_90468391	G/A	3	90468391	G	G	G	R	R	G	G	G	G	G	G	G	G	G	R	G	G	G	G	G	G	G	G	G	G	G	G	G	R	G	G	G	G	G	G	G	G	R	G	G	G	G	G	R	G	G
S3_90807422	C/T	3	90807422	N	T	N	T	T	T	T	C	C	C	C	C	C	C	C	C	N	N	T	T	N	N	C	C	N	C	T	T	Y	T	T	T	T	T	T	T	Y	C	C	T	Y	T	T	T	T	C
S3_90807423	A/G	3	90807423	N	G	N	G	G	G	G	A	A	A	A	A	A	A	A	A	N	N	G	G	N	N	A	A	N	A	G	G	R	G	G	G	G	G	G	G	R	A	A	G	R	G	G	G	G	A
S3_91061935	A/T	3	91061935	A	A	A	A	N	A	A	A	N	A	A	A	A	A	A	A	A	A	A	A	A	A	A	N	A	A	A	A	A	A	N	N	A	A	A	A	A	A	A	A	A	A	N	A	A	A
S3_91940765	A/C	3	91940765	C	C	N	C	C	C	C	A	A	A	A	A	N	A	A	A	A	A	C	C	C	N	A	A	A	A	N	C	M	C	C	N	N	N	C	C	N	A	A	M	A	C	N	C	C	A
S3_91940778	G/C	3	91940778	C	C	N	C	C	C	C	G	G	G	G	G	N	G	G	G	G	G	C	C	C	N	G	G	G	G	N	C	S	C	C	N	N	N	C	C	N	G	G	S	G	C	N	C	C	G
S3_91941232	C/T	3	91941232	T	T	N	T	T	T	T	C	C	C	C	C	C	C	C	C	C	C	T	T	T	N	C	C	N	C	N	N	T	T	T	T	T	T	T	T	T	C	N	T	C	T	N	N	T	C
S3_91941257	C/T	3	91941257	T	T	N	T	T	T	T	C	C	C	C	C	C	C	C	C	C	C	T	T	T	N	C	C	N	C	N	N	T	T	T	T	T	T	T	T	T	C	N	T	C	T	N	N	T	C
S3_91945161	C/T	3	91945161	C	C	N	T	T	T	T	C	C	C	C	C	C	C	C	C	C	C	T	T	C	N	C	C	N	Y	T	T	Y	T	T	Y	T	C	T	C	T	C	C	Y	C	T	T	T	T	C
S3_91945714	A/G	3	91945714	A	A	A	A	A	A	A	G	R	A	A	R	R	A	N	A	A	R	A	A	A	R	A	R	A	R	A	A	A	N	A	N	A	A	A	A	A	A	N	A	A	A	A	A	A	A
S3_91945725	C/T	3	91945725	C	C	C	C	C	C	C	T	Y	C	C	Y	Y	C	N	C	C	Y	C	C	C	Y	C	Y	C	Y	C	C	C	N	C	N	C	C	C	C	C	C	N	C	C	C	C	C	C	C
S3_91945739	C/G	3	91945739	C	C	G	C	C	C	C	G	S	C	C	S	S	C	N	C	C	S	C	C	C	G	C	S	G	S	S	C	C	N	C	N	C	C	C	C	C	C	N	C	C	C	C	C	C	C
S3_92166175	T/G	3	92166175	K	T	T	K	T	K	T	K	T	T	T	K	K	T	T	T	T	T	T	T	T	T	T	T	K	T	G	K	T	N	K	T	N	T	K	T	T	T	K	K	G	T	T	T	T	T
S3_92166184	C/G	3	92166184	C	G	C	C	C	C	C	C	C	C	C	S	C	S	C	S	C	C	C	C	C	C	C	C	C	C	C	C	C	N	S	C	N	C	C	C	C	C	C	C	C	C	C	C	C	C
S3_92166206	G/A	3	92166206	R	G	R	G	G	R	R	G	G	G	G	G	G	R	G	G	R	G	R	G	R	G	R	G	G	G	G	G	R	N	G	G	N	G	G	G	R	G	G	G	G	G	G	R	G	G
S3_92166638	G/T	3	92166638	G	G	G	K	G	G	K	G	G	G	G	G	G	G	N	G	G	G	N	G	G	G	G	G	G	K	G	K	G	G	G	G	K	G	G	G	G	G	G	G	G	G	N	G	G	K
S3_92166678	G/A	3	92166678	G	G	G	G	G	G	G	R	G	R	G	G	G	G	N	G	G	G	N	G	G	G	G	G	G	G	G	R	R	G	G	G	G	R	R	G	G	G	R	G	G	R	N	G	G	G
S3_92170328	A/C	3	92170328	A	A	A	A	A	A	A	A	A	A	A	A	A	A	A	A	A	A	A	A	A	A	N	A	A	A	A	A	A	A	A	A	A	A	A	A	A	A	A	A	A	A	A	A	A	A
S3_92170348	C/A	3	92170348	C	C	C	C	C	C	C	C	C	C	C	C	C	C	C	C	C	C	C	C	C	C	N	C	C	C	C	C	C	C	C	C	C	C	C	C	C	C	C	C	C	C	C	C	C	C
S3_92435320	C/T	3	92435320	C	C	C	C	C	C	C	C	C	C	C	C	C	C	C	C	C	C	C	C	C	C	C	C	C	C	C	C	C	C	C	C	C	C	C	C	N	C	C	C	C	C	C	C	C	C
S3_92992800	C/T	3	92992800	N	Y	C	Y	C	Y	C	C	T	C	Y	Y	Y	N	Y	T	C	T	C	C	Y	C	Y	C	C	C	C	Y	Y	C	Y	N	N	C	Y	Y	C	C	Y	C	C	Y	C	N	C	C
S3_92992813	C/T	3	92992813	N	Y	C	Y	C	Y	C	C	T	C	Y	Y	Y	N	Y	T	C	T	C	C	Y	C	Y	C	C	C	C	Y	Y	C	Y	N	N	C	Y	Y	C	C	Y	C	C	Y	C	N	C	C
S3_92992851	G/A	3	92992851	N	G	G	G	G	G	G	G	G	G	G	G	G	N	G	G	G	G	G	G	G	R	G	G	G	R	R	G	G	R	G	N	N	G	G	G	G	G	G	G	G	G	G	N	G	G
S3_94101555	C/T	3	94101555	C	T	C	C	C	C	C	C	C	Y	C	C	C	C	C	C	C	C	C	Y	C	C	C	N	Y	C	Y	Y	C	N	C	C	Y	C	C	C	C	N	C	C	Y	C	N	Y	C	C
S3_94101558	C/T	3	94101558	C	C	C	C	C	C	C	C	C	C	C	C	C	C	C	C	Y	C	C	C	C	C	C	N	C	C	C	C	C	N	C	C	C	C	C	C	C	N	C	C	C	C	N	C	C	C
S3_94577905	G/A	3	94577905	A	A	G	A	A	A	A	G	G	G	G	N	G	G	G	G	G	N	N	A	A	G	G	G	G	G	G	A	G	N	A	N	A	A	A	A	N	N	G	R	R	A	A	A	A	G
S3_94597639	C/T	3	94597639	C	C	C	C	C	C	Y	C	Y	Y	C	Y	Y	C	C	Y	N	C	Y	C	Y	C	C	C	C	C	C	C	C	C	C	C	C	C	C	C	C	C	C	Y	C	C	C	C	C	C
S3_95236241	C/A	3	95236241	C	C	M	C	N	C	C	C	C	C	C	C	M	C	M	C	C	C	C	C	M	M	C	C	C	C	C	C	C	C	C	C	C	C	C	C	M	C	C	C	C	C	C	M	C	C
S3_97339677	C/T	3	97339677	N	C	C	Y	T	Y	T	T	T	Y	Y	T	T	T	T	T	T	C	C	C	C	C	T	T	C	Y	Y	T	Y	C	T	T	Y	T	T	T	T	T	Y	T	T	T	T	Y	T	T
S3_97339679	T/C	3	97339679	N	T	T	T	T	T	T	T	T	T	T	T	T	T	T	T	T	T	T	T	T	T	T	T	C	Y	T	T	T	T	T	T	T	T	T	T	T	T	Y	T	T	T	T	Y	T	T
S3_97339681	A/G	3	97339681	N	A	A	A	A	A	A	A	A	A	A	A	A	A	A	A	A	A	A	A	A	A	A	A	G	R	A	A	A	A	A	A	A	A	A	A	A	A	R	A	A	A	A	R	A	A
S3_97339702	G/A	3	97339702	N	R	G	R	G	R	G	G	G	R	G	G	G	G	G	G	G	A	G	G	G	R	G	G	G	G	G	G	G	G	G	G	R	G	G	G	G	G	G	G	G	G	G	R	G	G
S3_97401681	C/T	3	97401681	C	Y	C	C	C	C	C	C	Y	C	C	Y	C	C	C	C	C	C	C	C	C	C	C	C	Y	C	C	C	C	C	C	C	C	C	Y	Y	C	C	C	C	C	C	C	C	C	C
S3_97581293	G/A	3	97581293	G	G	G	R	N	R	G	G	G	G	G	R	R	G	R	G	G	R	N	G	G	G	N	G	G	R	G	G	G	R	G	G	R	N	R	R	G	R	G	R	G	G	G	G	G	G
S3_97581300	A/G	3	97581300	A	A	A	A	N	R	A	A	A	A	R	A	A	R	A	A	A	R	N	A	A	A	N	A	A	A	A	A	A	A	A	A	R	N	A	A	A	A	A	A	A	A	A	R	A	A
S3_97861745	T/A	3	97861745	A	A	N	A	A	A	A	T	T	T	T	T	T	T	T	T	T	N	A	A	A	N	T	T	N	T	A	A	W	N	A	A	A	A	A	A	A	T	N	A	W	A	A	A	A	T
S3_98533618	G/A	3	98533618	R	R	G	G	G	G	G	R	G	R	G	G	G	R	R	G	R	G	G	G	G	R	G	G	G	G	G	G	G	N	G	G	R	R	G	G	G	G	G	G	G	G	G	G	G	G
S3_98533632	C/T	3	98533632	Y	Y	C	C	C	C	C	Y	C	Y	C	C	C	Y	Y	C	Y	C	C	C	C	Y	C	C	C	C	C	C	C	N	C	C	Y	Y	C	C	C	C	C	C	C	C	C	C	C	C
S3_98692716	C/T	3	98692716	C	C	C	C	C	C	C	C	C	C	C	C	C	C	C	C	C	C	C	C	Y	C	C	C	C	C	C	Y	C	N	Y	C	Y	Y	Y	Y	C	C	C	C	C	C	C	C	C	C
S3_99699797	A/T	3	99699797	A	N	A	A	A	A	A	A	A	A	A	A	A	A	A	A	A	A	A	N	T	A	A	A	A	N	N	A	A	A	A	A	A	A	A	A	A	A	A	A	A	A	A	A	N	A
S3_100636945	G/A	3	100636945	G	G	G	A	A	A	A	G	G	G	G	G	G	G	G	G	G	G	A	A	G	G	G	G	G	G	G	G	A	A	G	G	G	G	G	G	A	G	A	A	A	A	A	N	A	G
S3_102485194	A/G	3	102485194	N	N	A	G	G	G	G	A	A	A	A	A	A	A	A	A	A	A	G	G	A	A	A	G	A	A	N	A	G	G	N	A	A	A	A	N	G	A	G	G	G	G	G	G	G	A
S3_103104212	C/A	3	103104212	M	C	C	M	N	C	M	C	C	M	M	C	C	M	M	C	C	C	M	C	C	C	N	C	C	C	N	C	C	C	C	C	C	M	M	C	C	C	A	C	M	M	C	C	C	C
S3_103104230	C/T	3	103104230	Y	C	C	Y	N	C	Y	C	C	Y	Y	C	C	Y	Y	C	C	C	Y	C	C	C	N	C	C	C	N	C	C	C	C	C	C	Y	Y	C	C	C	T	C	Y	Y	C	C	C	C
S3_104292404	T/C	3	104292404	T	T	Y	Y	T	T	T	T	T	T	T	T	T	Y	Y	T	T	T	T	T	T	Y	T	T	T	T	T	T	T	T	T	T	T	T	T	T	C	T	T	T	Y	Y	T	T	T	Y
S3_104815703	C/T	3	104815703	T	T	N	C	C	C	C	C	C	C	C	C	C	C	C	C	C	C	C	C	C	N	C	C	N	C	C	C	C	C	C	C	C	T	C	T	C	C	C	C	C	C	C	C	C	C
S3_105270535	C/A	3	105270535	C	C	C	C	C	C	C	C	C	C	C	C	C	C	C	C	C	C	C	C	C	C	C	C	C	C	C	C	C	C	N	C	C	C	C	C	C	N	C	C	C	C	C	C	C	C
S3_105570398	C/A	3	105570398	N	C	C	M	C	C	C	C	C	C	C	C	C	C	C	C	C	C	C	C	C	C	C	C	C	C	C	N	C	N	C	C	N	C	C	C	C	C	C	C	C	C	C	C	C	C
S3_105570415	C/T	3	105570415	N	C	C	C	C	Y	Y	Y	Y	Y	C	C	C	Y	Y	Y	C	C	C	C	C	C	C	C	C	C	C	N	C	N	C	C	N	C	C	Y	C	C	C	Y	Y	Y	T	C	Y	C
S3_105983608	A/G	3	105983608	A	A	A	R	A	R	A	A	A	A	A	A	A	A	A	A	A	A	A	A	A	A	A	A	A	A	A	A	A	A	A	A	N	A	A	A	R	A	A	A	A	A	A	A	A	A
S3_106239284	A/G	3	106239284	G	G	N	G	G	G	G	N	A	A	A	A	A	A	A	A	A	R	G	R	A	N	A	A	A	R	A	G	R	G	N	A	G	A	G	A	R	A	A	G	R	G	G	G	G	A
S3_106239299	T/G	3	106239299	G	G	N	G	G	G	G	N	T	T	T	T	T	T	T	T	T	T	G	G	T	N	T	T	T	K	T	G	K	G	N	T	G	T	G	T	K	T	T	G	K	G	G	G	G	T
S3_106239317	A/G	3	106239317	G	G	N	G	G	G	G	N	A	A	A	A	A	A	A	A	A	G	G	G	G	N	A	A	A	R	A	G	R	G	N	G	G	G	G	G	R	A	A	G	R	G	G	G	G	A
S3_106395057	G/T	3	106395057	T	T	N	T	T	T	T	G	G	G	G	G	G	G	G	G	G	T	T	T	T	N	G	K	G	K	N	T	T	T	T	N	T	N	T	T	T	G	G	T	K	T	T	N	T	G
S3_106395068	C/T	3	106395068	T	T	N	T	T	T	T	C	C	C	C	C	C	C	C	C	C	T	T	T	T	N	C	Y	C	Y	N	T	T	T	T	N	T	N	T	T	T	C	C	T	Y	T	T	N	T	C
S3_106395071	G/C	3	106395071	C	C	N	C	C	C	C	G	G	G	G	G	G	G	G	G	G	C	C	C	C	N	G	S	G	S	N	C	C	C	C	N	C	N	C	C	C	G	G	C	S	C	C	N	C	G
S3_107668281	C/A	3	107668281	C	C	C	C	M	M	C	C	C	C	C	M	C	C	N	C	C	C	A	N	C	C	C	C	C	C	C	C	N	M	C	C	C	M	C	C	C	N	N	C	C	C	N	N	C	C
S3_107668289	G/A	3	107668289	G	G	G	G	G	R	G	G	R	G	G	G	G	G	N	G	G	G	G	N	G	R	G	G	G	G	G	G	N	R	G	G	G	G	G	R	G	N	N	G	G	G	N	N	G	G
S3_107668290	G/A	3	107668290	R	G	G	R	G	R	G	G	G	R	G	G	R	R	N	G	G	G	G	N	R	G	G	G	G	G	R	G	N	G	G	G	G	G	G	G	G	N	N	G	G	G	N	N	R	G
S3_107668306	A/T	3	107668306	A	A	A	A	A	A	A	A	A	A	W	A	A	A	N	W	A	A	A	N	A	A	W	A	A	W	A	A	N	A	W	W	A	A	A	A	A	N	N	T	A	A	N	N	A	A
S3_107668307	C/G	3	107668307	C	C	C	C	C	C	S	C	C	C	S	C	C	C	N	C	C	C	C	N	C	C	C	S	C	C	C	C	N	C	C	S	C	C	C	C	C	N	N	C	C	S	N	N	C	C
S3_108372056	G/A	3	108372056	G	G	G	G	G	G	R	G	R	G	G	G	G	G	R	G	G	G	G	G	G	R	G	G	G	R	G	G	R	G	A	G	G	N	G	R	G	G	G	G	G	G	G	R	N	G
S3_108372057	A/T	3	108372057	A	A	A	A	A	A	A	A	A	A	A	W	A	A	A	A	A	A	A	W	A	A	A	A	A	A	A	A	A	A	A	A	A	N	A	A	A	A	A	A	A	A	W	W	N	A
S3_108372060	G/A	3	108372060	G	G	G	G	G	G	R	G	R	G	G	G	G	G	R	G	G	G	G	G	G	R	G	G	G	R	G	G	R	G	A	G	G	N	G	R	G	G	G	G	G	G	G	R	N	G
S3_108372063	G/A	3	108372063	G	G	R	R	G	G	G	G	G	G	G	G	G	G	G	G	G	G	G	G	G	G	G	G	G	G	G	R	G	G	G	R	G	N	G	G	G	G	G	G	G	G	G	G	N	G
S3_108372085	C/T	3	108372085	C	C	Y	Y	C	C	C	C	C	C	C	C	C	C	C	C	C	C	C	C	C	C	C	C	C	C	C	Y	C	C	C	Y	C	N	C	C	C	C	C	C	C	C	C	C	N	C
S3_108372097	G/A	3	108372097	G	G	R	R	G	G	G	G	G	G	G	G	G	G	G	G	G	G	G	G	G	R	G	R	G	G	G	R	G	G	G	R	R	N	R	G	R	G	G	G	G	G	G	R	N	G
S3_108372099	G/A	3	108372099	R	G	G	R	G	G	G	G	R	G	G	G	G	G	G	G	G	R	G	G	R	R	G	G	G	G	A	G	G	G	G	G	G	N	G	G	G	G	G	G	G	G	G	G	N	G
S3_108372100	A/C	3	108372100	M	A	A	A	A	M	A	A	A	A	A	A	A	A	A	A	A	M	M	A	A	A	A	A	A	M	A	A	M	A	A	A	A	N	A	A	A	A	A	A	M	A	M	A	N	A
S3_108498734	G/A	3	108498734	G	G	G	G	G	G	R	G	G	G	G	G	G	G	G	R	G	N	N	N	N	G	G	N	G	G	G	G	G	N	G	G	G	G	G	G	G	A	R	G	R	G	G	G	G	G
S3_108498744	C/T	3	108498744	C	C	C	Y	Y	C	C	C	C	C	C	C	C	C	Y	C	C	N	N	N	N	C	C	N	Y	C	C	C	Y	N	C	C	C	C	C	Y	C	C	C	C	C	C	C	C	C	C
S3_109230674	G/C	3	109230674	G	G	C	G	G	G	G	S	S	S	S	S	S	N	C	C	C	G	G	G	G	C	C	C	C	C	S	G	S	G	G	G	G	G	G	G	G	C	C	S	C	G	G	G	G	C
S3_109230689	G/T	3	109230689	G	G	G	G	G	G	G	K	K	K	K	K	K	N	T	T	T	G	G	G	G	G	T	T	K	T	G	G	K	G	G	G	G	G	G	G	G	T	T	K	T	G	G	G	G	T
S3_109400344	A/G	3	109400344	A	A	A	A	A	A	A	A	A	A	A	A	A	A	A	A	A	A	R	A	G	A	A	A	A	A	A	A	A	A	A	A	A	N	A	A	A	A	A	A	A	A	A	A	A	A
S3_110088692	C/A	3	110088692	C	C	M	C	C	C	C	M	M	M	C	M	M	M	C	M	M	C	A	C	C	C	C	C	C	C	C	C	C	N	C	C	C	C	C	C	M	C	M	M	M	M	M	M	M	M
S3_110587347	G/A	3	110587347	G	G	G	G	N	G	G	R	G	G	G	G	G	G	G	N	G	G	G	G	G	R	G	G	G	R	G	G	G	G	G	G	G	G	G	G	G	G	G	G	G	G	G	G	G	G
S3_111369781	C/T	3	111369781	C	C	C	C	C	Y	C	C	C	C	C	C	C	C	C	C	C	C	C	Y	C	C	C	C	Y	C	C	C	C	C	C	C	C	Y	Y	C	Y	Y	C	C	C	C	C	C	Y	Y
S3_111589569	G/A	3	111589569	G	G	G	R	R	R	R	G	G	G	G	G	G	G	G	G	G	G	R	G	G	G	G	G	G	G	G	G	G	R	R	G	G	G	G	G	G	N	G	G	G	G	G	G	G	G
S3_111589577	G/A	3	111589577	G	G	G	R	R	R	R	G	G	G	G	G	G	G	G	G	G	G	R	G	G	G	G	G	G	G	G	G	G	R	R	G	G	G	G	G	G	N	G	G	G	G	G	G	G	G
S3_111589586	A/C	3	111589586	A	A	A	M	M	M	M	A	A	A	A	A	A	A	A	A	A	A	M	A	A	A	A	A	A	A	A	A	A	M	M	A	A	A	A	A	A	N	A	A	A	A	A	A	A	A
S3_111589611	C/G	3	111589611	G	G	G	S	S	S	S	C	C	C	C	C	C	C	C	C	C	G	S	G	G	G	C	C	S	C	S	C	C	S	C	C	C	C	C	S	G	N	C	S	S	G	G	G	G	C
S3_111589615	G/C	3	111589615	G	G	G	S	S	S	S	G	G	G	G	G	G	G	G	G	G	G	S	G	G	G	G	G	G	G	G	G	G	S	S	G	G	G	G	G	G	N	G	G	G	G	G	G	G	G
S3_113349177	C/T	3	113349177	C	C	C	Y	C	C	C	C	Y	C	Y	C	C	C	C	C	C	C	N	C	C	C	N	C	C	C	Y	C	C	N	Y	Y	C	Y	C	C	N	N	Y	C	C	Y	C	C	N	Y
S3_113349188	C/T	3	113349188	C	C	C	C	C	C	Y	C	Y	Y	Y	C	Y	C	C	C	C	C	N	Y	Y	C	N	Y	C	C	Y	C	C	N	C	C	C	C	Y	C	N	N	C	C	C	Y	C	C	N	Y
S3_113349192	C/T	3	113349192	C	C	C	C	C	C	Y	C	Y	Y	Y	C	Y	C	C	C	C	C	N	Y	Y	C	N	Y	C	C	Y	C	C	N	C	C	C	C	Y	C	N	N	C	C	C	Y	C	C	N	Y
S3_114539767	T/A	3	114539767	T	T	T	T	T	T	T	T	T	T	T	T	T	T	T	T	T	T	T	T	A	T	T	T	T	T	T	T	T	T	T	T	T	T	T	T	T	T	T	T	T	T	T	T	T	T
S3_115528930	C/T	3	115528930	Y	Y	C	C	C	C	C	Y	Y	Y	Y	T	C	Y	Y	Y	C	C	C	C	C	C	C	C	C	C	C	C	C	Y	C	C	C	C	C	C	C	Y	Y	Y	Y	Y	T	Y	Y	Y
S3_116082439	G/A	3	116082439	G	N	G	G	N	G	G	N	G	G	G	G	G	G	G	G	G	G	G	R	G	G	N	A	G	G	G	G	G	A	N	G	G	G	G	G	G	G	R	G	G	R	R	R	G	N
S3_116412557	G/A	3	116412557	G	G	G	G	G	G	R	R	G	G	G	G	R	G	G	G	G	N	G	N	N	R	G	G	G	G	G	R	G	N	N	N	G	G	G	G	A	G	R	R	G	G	R	R	G	G
S3_116538800	G/C	3	116538800	G	G	G	G	G	G	G	G	G	G	G	G	G	G	G	G	G	G	G	G	G	N	G	N	G	G	G	G	G	G	S	G	G	G	S	G	G	G	G	G	G	G	G	G	G	G
S3_117464222	G/T	3	117464222	G	G	G	G	G	G	G	G	G	G	G	G	G	G	G	G	G	G	G	N	G	N	G	G	G	G	K	G	G	T	G	G	G	G	G	G	G	G	G	G	G	G	G	G	G	G
S3_117464241	C/T	3	117464241	C	C	C	C	Y	C	C	C	C	C	C	C	C	C	C	C	C	C	C	N	C	N	C	C	C	C	C	C	Y	C	C	C	C	C	C	C	C	C	C	C	C	C	C	C	C	C
S3_117798220	C/G	3	117798220	C	C	G	C	C	C	C	C	C	C	C	C	C	C	C	C	C	C	C	C	C	G	C	C	G	C	S	C	C	G	C	C	C	C	C	C	C	C	C	C	C	C	C	C	C	C
S3_118845641	C/T	3	118845641	C	C	C	Y	C	Y	C	C	C	C	C	Y	C	C	C	C	C	C	C	C	Y	C	C	C	C	C	C	C	C	C	Y	C	C	C	Y	C	C	Y	C	C	Y	C	N	C	C	C
S3_118845671	G/T	3	118845671	G	G	G	K	G	K	G	G	G	G	G	K	G	G	G	G	G	G	G	G	K	G	G	G	G	G	G	G	G	G	K	G	G	G	K	G	G	K	G	G	K	G	N	G	G	G
S3_119104732	G/T	3	119104732	G	G	G	G	N	G	G	G	K	K	G	G	G	G	G	G	G	G	T	N	G	G	G	G	G	G	G	G	G	G	G	G	N	G	G	G	N	G	G	N	G	G	G	K	N	G
S3_119104750	C/A	3	119104750	C	C	C	M	N	M	C	C	C	M	M	C	M	C	C	M	C	M	C	N	C	C	M	M	C	M	C	M	M	C	C	C	N	M	M	C	N	C	M	N	C	C	C	C	N	C
S3_119104751	G/T	3	119104751	G	G	G	K	N	K	G	G	G	K	K	G	K	G	G	K	G	K	G	N	G	G	K	K	G	K	G	K	K	G	G	G	N	K	K	G	N	G	K	N	G	G	G	G	N	G
S3_119104775	C/A	3	119104775	M	C	C	C	N	C	C	C	C	C	C	C	C	C	C	M	C	M	C	N	C	M	C	C	C	C	C	C	C	C	C	C	N	M	C	C	N	M	C	N	C	C	C	C	N	C
S3_119549134	G/T	3	119549134	N	G	N	G	G	K	G	G	G	G	G	G	G	G	G	G	G	G	G	G	G	G	K	G	G	G	G	G	K	G	T	G	G	G	G	G	N	G	G	G	G	G	T	G	K	G
S3_120295394	C/T	3	120295394	C	C	C	Y	C	C	Y	C	C	C	C	C	N	C	C	C	C	C	T	C	N	C	C	C	C	C	Y	C	Y	C	Y	T	C	Y	T	Y	C	C	C	C	C	C	C	C	C	Y
S3_120622870	A/C	3	120622870	C	C	C	A	A	A	A	A	A	A	A	A	A	A	A	A	A	N	A	A	C	C	A	A	C	A	C	A	A	C	A	A	A	A	A	A	M	A	A	A	A	A	A	A	A	A
S3_120622878	C/T	3	120622878	T	T	T	C	C	C	C	C	C	C	C	C	C	C	C	C	C	N	C	C	T	T	C	C	T	C	T	C	C	T	C	C	C	C	C	C	Y	C	C	C	C	C	C	C	C	C
S3_120622879	A/C	3	120622879	C	C	C	A	A	A	A	A	A	A	A	A	A	A	A	A	A	N	A	A	C	C	A	A	C	A	C	A	A	C	A	A	A	A	A	A	M	A	A	A	A	A	A	A	A	A
S3_120893096	A/G	3	120893096	A	A	A	A	N	A	A	N	A	A	A	A	A	A	A	A	A	A	A	A	A	A	A	A	A	A	A	A	A	A	N	N	A	A	A	A	A	N	A	A	A	A	A	A	N	A
S3_121095757	C/T	3	121095757	C	C	C	C	C	C	N	C	Y	C	C	Y	Y	Y	C	C	C	C	C	C	C	C	C	Y	C	C	C	C	C	C	C	C	C	C	C	C	T	C	C	C	C	C	C	C	C	C
S3_122352853	A/C	3	122352853	A	A	N	A	C	M	A	A	A	M	A	A	A	M	A	N	A	A	M	A	M	N	M	N	A	A	M	A	C	M	A	A	A	A	A	N	N	M	A	A	N	A	N	A	N	A
S3_122352873	T/C	3	122352873	T	T	N	T	T	Y	T	Y	T	T	T	T	T	T	T	N	T	T	T	T	T	N	Y	N	T	T	T	T	T	T	T	Y	T	T	Y	N	N	Y	T	T	N	T	N	T	N	T
S3_122812992	C/G	3	122812992	N	G	C	N	G	G	G	C	C	C	C	C	C	C	C	C	C	C	C	N	N	C	C	C	C	C	C	C	G	N	C	C	C	C	S	C	C	C	C	C	C	S	C	C	S	S
S3_122812998	A/G	3	122812998	N	G	A	N	G	G	G	A	A	A	A	A	A	A	A	A	A	A	A	N	N	A	A	A	A	A	A	A	G	N	A	A	A	A	R	A	A	A	A	A	A	R	A	A	R	R
S3_123440439	G/A	3	123440439	A	A	G	G	G	G	G	G	G	G	G	G	G	G	G	G	G	G	G	G	G	G	G	R	G	G	G	G	G	G	G	G	G	G	G	G	A	G	G	G	G	G	G	G	G	G
S3_124018424	G/C	3	124018424	G	G	G	G	G	G	G	G	G	G	G	G	G	G	G	G	G	G	N	G	G	G	G	G	G	G	G	G	G	G	G	G	G	G	G	G	G	G	N	G	G	G	G	N	G	G
S3_124097266	T/C	3	124097266	T	T	T	Y	T	T	T	T	T	T	T	T	T	T	T	T	T	T	T	T	T	T	T	T	T	T	T	T	N	T	T	T	T	N	T	T	N	N	T	N	T	T	T	T	T	T
S3_124182802	C/T	3	124182802	T	T	C	C	N	C	C	C	C	C	C	C	C	C	C	C	C	C	C	C	C	C	C	T	C	C	C	C	T	C	C	C	N	C	C	T	C	C	T	T	T	T	N	T	T	N
S3_124649561	A/T	3	124649561	A	A	A	A	A	A	A	A	A	A	A	W	W	A	A	W	W	A	A	A	A	A	A	A	A	A	N	A	A	A	A	A	N	A	A	A	A	A	W	W	A	W	A	A	A	A
S3_125227189	G/A	3	125227189	G	G	R	G	G	R	G	G	G	G	G	G	G	G	G	G	G	G	G	G	G	G	G	G	G	R	G	G	G	G	G	G	G	G	G	G	G	R	G	G	G	G	R	G	R	G
S3_126608992	G/A	3	126608992	A	A	G	G	N	G	G	G	G	G	G	G	G	G	G	G	G	N	N	G	G	A	G	G	A	G	R	G	R	A	G	G	G	G	G	G	R	G	G	G	G	G	G	G	G	G
S3_128416132	T/C	3	128416132	T	T	N	T	T	T	T	T	T	T	T	T	T	T	T	T	T	T	T	T	T	N	T	T	T	T	T	T	T	T	T	N	T	T	T	T	T	T	T	T	T	T	T	T	T	T
S3_128746198	C/G	3	128746198	C	C	C	C	C	C	S	C	C	C	C	C	C	C	C	C	C	C	C	C	C	C	C	C	C	C	C	C	C	C	C	C	C	C	C	N	N	C	C	C	C	C	C	C	C	C
S3_128876882	C/T	3	128876882	C	C	C	Y	C	Y	C	C	C	C	C	C	Y	C	C	C	C	C	C	C	C	C	Y	C	C	C	C	Y	C	C	C	C	C	C	C	C	C	C	C	C	C	C	Y	C	C	Y
S3_128876897	G/A	3	128876897	G	G	G	G	G	G	G	R	G	R	G	G	G	G	G	G	G	G	G	G	R	R	G	G	G	G	R	G	G	G	G	G	G	R	G	G	G	G	G	G	R	G	G	G	G	G
S3_128876907	G/A	3	128876907	G	G	G	G	G	G	G	R	G	R	G	G	G	G	G	G	G	G	G	G	R	R	G	G	G	G	R	G	G	G	G	G	G	R	G	G	G	G	G	G	R	G	G	G	G	G
S3_128876928	C/T	3	128876928	Y	Y	Y	C	Y	C	C	C	C	C	C	C	C	C	C	C	C	C	C	C	C	C	C	C	C	C	C	C	Y	C	C	Y	C	C	Y	C	C	Y	C	C	C	C	C	C	C	C
S3_129170038	G/A	3	129170038	G	G	A	G	G	G	G	G	G	G	G	G	G	G	G	G	G	G	G	G	G	A	G	G	R	G	R	G	G	G	G	G	G	G	G	G	G	G	G	G	G	G	G	G	G	G
S3_129170057	A/C	3	129170057	A	A	C	A	A	A	A	A	A	A	A	A	A	A	A	A	A	A	A	A	A	C	A	A	M	A	M	A	A	A	A	A	A	A	A	A	A	A	A	A	A	A	A	A	A	A
S3_129672108	G/C	3	129672108	G	G	G	G	G	G	G	G	G	G	G	G	G	G	G	G	G	N	G	C	G	G	G	G	S	G	N	G	G	G	G	N	G	G	G	G	G	G	G	G	G	G	G	G	G	N
S3_129672560	G/A	3	129672560	G	G	G	G	G	G	G	G	G	G	G	G	G	G	G	G	G	G	G	G	G	G	G	G	G	G	G	G	G	G	G	G	N	G	G	G	N	G	G	G	G	G	G	G	G	G
S3_130133738	G/A	3	130133738	R	G	G	R	G	G	G	G	G	G	G	G	G	G	G	G	N	G	G	G	G	N	G	N	R	G	G	G	G	N	G	G	G	G	G	G	G	G	G	G	N	G	G	G	G	G
S3_130133780	G/A	3	130133780	G	G	G	G	G	G	G	R	R	R	G	G	R	G	G	R	N	R	G	G	G	N	R	N	G	R	G	G	G	N	G	G	G	G	G	G	G	G	R	G	N	R	G	G	G	R
S3_130182416	G/T	3	130182416	K	G	G	K	K	K	G	G	G	G	G	G	G	G	G	G	G	G	G	G	G	G	G	G	G	G	G	G	K	G	G	G	K	G	K	G	G	G	K	G	G	G	G	G	G	G
S3_130182426	G/A	3	130182426	R	G	G	R	R	R	G	G	G	G	G	G	G	G	G	G	G	G	G	G	G	G	G	G	G	G	G	G	R	G	G	G	R	G	R	G	G	G	R	G	G	G	G	G	G	G
S3_130186866	T/C	3	130186866	T	T	T	T	T	T	Y	T	Y	T	T	T	T	T	T	N	T	Y	T	T	T	Y	T	T	T	T	T	T	N	T	N	T	T	T	T	T	T	T	Y	T	T	T	T	T	T	T
S3_130186871	C/T	3	130186871	Y	C	C	C	C	C	C	Y	C	C	C	Y	C	C	C	N	C	C	C	C	Y	Y	C	Y	C	C	C	C	N	C	N	C	C	C	C	C	C	C	C	C	C	C	C	C	Y	C
S3_130186878	G/C	3	130186878	G	G	G	G	G	S	G	G	G	G	G	G	G	S	G	N	G	G	G	S	G	G	C	S	G	S	G	G	N	G	N	G	S	G	S	C	G	C	S	G	G	S	G	G	S	G
S3_130186894	G/A	3	130186894	G	G	G	G	G	G	R	R	R	R	G	R	R	G	G	N	G	R	G	G	G	R	G	G	G	G	G	G	N	G	N	G	G	G	G	G	G	G	R	G	G	G	G	G	G	G
S3_131111630	G/C	3	131111630	C	C	C	G	G	G	G	G	G	G	G	G	G	G	G	G	G	C	G	G	C	C	G	G	S	G	S	G	S	C	G	G	G	G	G	G	G	G	G	G	G	G	G	G	G	G
S3_131222754	A/G	3	131222754	A	A	N	R	A	R	R	A	A	A	A	R	A	A	A	A	A	A	A	R	A	N	A	A	A	G	R	R	R	A	A	A	A	A	A	A	A	N	N	A	R	R	G	G	R	R
S3_131225150	T/C	3	131225150	T	T	Y	T	T	T	T	T	T	T	T	T	T	T	T	T	T	N	Y	Y	T	T	T	T	T	T	Y	Y	Y	T	T	T	T	T	T	T	T	T	T	T	T	T	T	T	T	T
S3_131225154	T/C	3	131225154	T	T	Y	T	T	T	T	T	T	T	T	T	T	T	T	T	T	N	Y	Y	T	T	T	T	T	T	Y	Y	Y	T	T	T	T	T	T	T	T	T	T	T	T	T	T	T	T	T
S3_131802635	C/A	3	131802635	C	C	C	M	M	C	C	C	C	C	C	M	M	C	C	C	C	C	M	C	C	C	C	C	C	C	C	C	C	C	C	M	M	M	C	C	M	M	C	C	C	C	C	C	C	C
S3_131892129	A/C	3	131892129	A	A	N	A	N	A	A	A	A	A	M	A	A	M	A	A	A	A	A	A	A	A	A	M	A	M	A	A	N	A	M	A	M	A	A	A	A	A	A	M	A	A	A	A	M	A
S3_131892146	A/G	3	131892146	A	A	N	A	N	A	A	A	A	A	A	A	A	A	A	A	A	A	A	A	A	A	A	A	A	A	A	A	N	A	A	A	A	A	A	R	A	A	R	A	A	A	A	A	A	A
S3_132535407	C/G	3	132535407	C	C	N	S	N	S	C	N	C	C	C	S	S	C	C	C	C	C	C	C	N	C	C	C	C	C	C	C	C	C	S	C	N	C	C	C	N	N	S	N	S	N	N	C	C	C
S3_132535410	G/A	3	132535410	G	G	N	R	N	R	G	N	G	G	G	R	R	G	G	G	G	G	G	G	N	G	G	G	G	G	G	G	G	G	R	G	N	G	G	G	N	N	R	N	R	N	N	G	G	G
S3_132535422	T/C	3	132535422	T	Y	N	T	N	Y	T	N	Y	T	T	Y	T	T	T	T	T	Y	T	T	N	T	T	T	T	T	T	Y	Y	T	T	T	N	C	T	T	N	N	T	N	T	N	N	T	T	T
S3_132535435	G/A	3	132535435	G	G	N	G	N	R	G	N	G	G	G	G	G	G	G	G	G	G	G	G	N	G	G	G	G	G	R	G	G	G	G	G	N	G	G	G	N	N	G	N	R	N	N	G	G	R
S3_132630075	C/G	3	132630075	C	G	C	S	S	S	C	C	C	C	C	C	C	S	S	S	C	C	C	C	C	C	C	C	C	C	C	C	C	C	C	C	N	C	C	N	S	C	C	S	N	C	C	C	C	C
S3_132895032	A/T	3	132895032	A	A	A	A	A	A	A	A	A	A	A	A	A	A	A	A	N	A	N	A	W	W	W	T	A	W	A	A	A	A	A	A	N	A	A	A	A	N	A	A	A	A	A	N	A	N
S3_132895054	G/A	3	132895054	G	G	G	G	G	G	G	G	G	G	G	G	G	G	G	G	N	G	N	G	R	R	R	A	G	R	G	G	G	G	G	G	N	G	G	G	G	N	G	G	G	G	G	N	G	N
S3_132895065	C/T	3	132895065	C	C	C	C	C	C	C	C	C	C	C	C	C	C	C	C	N	C	N	C	Y	Y	Y	T	C	Y	C	C	C	C	C	C	N	C	C	C	C	N	C	C	C	C	C	N	C	N
S3_132896442	C/T	3	132896442	C	C	N	C	C	C	C	C	C	C	C	C	C	C	C	C	C	C	C	C	C	N	C	N	N	N	C	C	C	C	N	N	N	T	C	T	C	C	C	C	N	C	C	C	C	C
S3_133222215	G/C	3	133222215	G	G	S	G	G	G	G	G	G	G	G	G	G	G	G	G	G	G	N	G	G	G	G	G	G	S	G	S	S	N	G	S	G	G	G	G	G	G	G	G	G	G	G	G	G	G
S3_133630008	G/A	3	133630008	G	G	G	G	G	G	G	G	G	G	G	G	G	G	G	G	G	R	N	G	G	G	G	G	G	R	G	G	G	R	G	G	G	G	G	G	N	R	G	G	G	G	N	G	G	G
S3_133630009	G/A	3	133630009	R	G	G	G	A	G	G	G	G	G	G	R	R	G	G	G	G	R	N	G	G	G	G	G	R	G	G	G	R	R	G	G	A	G	R	G	N	G	R	R	G	R	N	G	G	G
S3_134013133	T/C	3	134013133	T	T	T	T	T	T	T	T	T	T	T	T	T	T	T	T	T	T	T	T	T	T	T	T	T	T	T	T	T	T	T	T	T	T	T	T	T	T	T	T	T	T	T	N	T	T
S3_134013143	A/T	3	134013143	A	A	A	A	A	A	A	A	A	A	A	A	A	A	A	A	A	A	A	A	A	A	A	A	A	A	A	A	A	A	A	A	A	A	A	A	A	A	A	A	A	A	A	N	A	A
S3_134013146	C/T	3	134013146	C	C	C	C	C	C	C	C	C	C	C	C	C	C	C	C	C	C	C	C	C	C	C	C	C	C	C	C	C	C	C	C	C	C	C	C	C	C	C	C	C	C	C	N	C	C
S3_134844491	A/G	3	134844491	A	A	A	A	A	A	A	A	A	A	A	A	A	A	A	A	A	N	A	A	A	N	A	A	A	N	A	N	A	A	A	A	N	A	A	A	A	A	A	A	A	A	A	N	A	A
S3_134844506	A/G	3	134844506	A	A	A	A	A	A	A	A	A	A	A	A	A	A	A	A	A	N	A	A	A	N	A	A	A	N	A	N	A	A	A	A	N	A	A	A	A	A	A	A	A	A	A	N	A	A
S3_134883981	G/T	3	134883981	K	G	G	G	N	G	G	G	G	K	G	G	K	G	G	G	G	G	K	G	G	G	G	G	G	G	G	G	K	G	G	G	G	G	G	G	G	G	G	G	G	G	G	G	G	G
S3_135158338	G/A	3	135158338	G	G	G	R	G	R	G	G	G	G	G	G	G	G	G	G	G	G	G	G	G	G	G	G	G	G	G	G	G	G	G	G	G	G	G	G	R	G	G	G	G	G	G	G	G	G
S3_135161566	T/A	3	135161566	T	T	T	W	T	W	T	T	T	T	T	T	T	T	T	T	T	T	T	T	T	T	T	T	T	T	T	T	T	T	T	T	T	T	T	T	T	T	T	T	T	T	T	T	T	T
S3_136649988	T/C	3	136649988	T	T	T	T	T	T	T	T	T	T	T	T	T	T	T	T	T	T	T	T	T	T	T	T	T	T	T	T	T	T	T	T	T	T	T	T	T	T	T	T	T	T	T	T	T	T
S3_136649992	T/C	3	136649992	T	T	T	T	T	T	T	T	T	T	T	T	T	T	T	T	T	T	T	T	T	T	T	T	T	T	T	T	T	T	T	T	T	T	T	T	T	T	T	T	T	T	T	T	T	T
S3_136650010	A/G	3	136650010	A	A	A	A	A	A	A	A	A	A	A	A	A	A	A	A	A	A	A	A	A	A	A	A	A	A	A	A	A	A	A	A	A	A	A	A	A	A	A	A	A	A	A	A	A	A
S3_138452603	C/T	3	138452603	C	C	C	C	C	C	C	C	C	C	C	C	C	C	C	C	C	C	C	C	C	N	N	N	N	C	Y	Y	C	C	C	C	C	N	C	N	Y	C	C	C	C	C	C	C	C	C
S3_138452604	C/G	3	138452604	C	C	C	G	G	G	G	C	C	C	C	C	C	C	C	C	C	C	G	G	C	N	N	N	N	C	S	S	G	G	C	C	C	N	C	N	G	C	G	G	G	G	G	G	G	C
S3_138496304	T/C	3	138496304	T	T	T	Y	T	Y	T	T	T	T	T	T	T	T	T	T	T	T	T	T	T	T	T	T	T	T	T	T	T	T	T	T	T	T	T	T	Y	T	T	T	T	T	T	T	T	T
S3_138499054	G/A	3	138499054	G	G	G	R	G	R	G	G	G	G	G	G	G	G	R	G	G	G	G	G	G	G	G	G	G	G	G	G	G	G	G	G	G	G	G	G	R	G	G	G	G	G	G	G	G	G
S3_138694692	A/G	3	138694692	A	A	A	A	A	A	A	A	A	A	N	A	A	A	N	A	A	A	A	A	A	A	A	A	A	N	A	G	R	A	G	N	G	G	G	G	A	N	A	A	A	A	N	A	A	A
S3_138720574	C/T	3	138720574	C	C	Y	C	C	Y	Y	C	C	C	C	C	C	C	C	C	C	C	C	Y	C	C	C	C	C	C	Y	C	C	C	C	C	C	C	C	C	C	C	Y	C	C	C	C	C	C	C
S3_138720598	C/T	3	138720598	C	C	C	C	Y	C	C	C	C	C	C	C	C	Y	Y	C	Y	C	C	C	C	C	C	C	C	C	Y	C	C	C	C	C	C	C	C	Y	C	Y	C	Y	C	C	C	C	C	C
S3_138720605	G/A	3	138720605	G	G	G	G	G	G	R	G	G	G	G	R	G	G	G	R	G	G	G	R	G	G	R	G	R	G	R	G	R	G	G	G	G	G	G	G	G	G	G	G	G	G	G	G	G	G
S3_138720615	G/A	3	138720615	G	G	G	G	G	G	R	G	G	G	G	G	G	G	G	G	G	G	G	R	G	G	G	G	G	G	R	G	G	G	G	G	G	R	G	G	G	G	G	G	G	G	G	G	G	G
S3_139524324	C/T	3	139524324	C	Y	C	C	C	Y	C	C	C	C	C	C	C	C	C	C	Y	Y	C	C	C	C	C	C	C	C	Y	C	C	C	C	N	C	C	C	C	C	C	C	C	Y	C	C	C	C	C
S3_139524330	G/A	3	139524330	G	R	G	G	G	G	G	G	G	G	G	G	G	G	G	G	G	G	G	R	G	G	G	G	R	G	R	G	G	G	R	N	G	G	G	G	G	G	G	G	G	G	G	G	G	G
S3_139524362	C/T	3	139524362	C	C	C	C	C	Y	C	Y	C	C	C	C	C	C	C	C	Y	C	Y	C	C	C	C	Y	C	C	C	Y	C	C	Y	N	C	C	C	C	C	C	C	C	C	Y	C	T	Y	Y
S3_139625111	C/T	3	139625111	T	T	C	C	C	C	C	C	C	C	C	C	C	C	C	C	C	C	T	T	T	C	C	Y	C	C	C	C	Y	C	C	C	C	C	C	C	C	C	C	C	C	C	C	C	C	C
S3_139625118	C/A	3	139625118	C	C	C	M	A	C	C	M	M	M	C	M	M	M	C	M	M	M	C	C	C	C	C	M	M	C	C	C	C	M	M	M	M	C	M	A	C	C	C	C	C	M	C	C	C	C
S3_139836423	C/T	3	139836423	C	C	C	Y	C	C	Y	C	C	C	Y	C	C	C	Y	C	C	C	N	C	C	C	Y	C	C	C	C	C	N	C	C	C	C	C	C	C	C	C	C	C	C	C	C	C	C	C
S3_139836432	C/T	3	139836432	C	C	C	C	C	C	C	C	Y	C	C	Y	C	Y	C	C	C	T	N	C	C	C	C	C	C	C	Y	C	N	C	C	Y	C	C	C	T	C	Y	C	C	T	C	C	Y	C	C
S3_139836447	C/T	3	139836447	C	C	C	C	C	C	Y	C	C	C	Y	C	C	C	Y	C	C	C	N	C	C	C	Y	C	C	C	C	C	N	C	C	C	C	C	C	C	C	C	C	C	C	C	C	C	C	C
S3_139877031	C/G	3	139877031	C	C	C	C	C	C	C	C	C	C	C	C	C	C	C	C	C	C	C	C	C	C	C	C	C	C	C	C	C	C	C	C	C	C	C	C	C	C	C	C	C	C	C	C	C	C
S3_141802371	T/C	3	141802371	T	T	T	T	T	T	T	T	T	T	T	T	T	T	T	T	T	T	T	T	T	T	T	T	T	T	T	T	T	T	T	T	T	T	T	T	T	T	T	T	T	T	T	T	T	T
S3_141802372	A/G	3	141802372	A	A	A	A	A	A	A	A	A	A	A	A	A	A	A	A	A	A	A	A	A	A	A	A	A	A	A	A	A	A	A	A	A	A	A	A	A	A	A	A	A	A	A	A	A	A
S3_141802401	A/G	3	141802401	A	A	A	A	A	A	A	A	A	A	A	A	A	A	A	A	A	A	A	A	A	A	A	A	A	A	A	A	A	A	A	A	A	A	A	A	A	A	A	A	A	A	A	A	A	A
S3_141802405	C/A	3	141802405	C	C	C	C	C	C	C	C	C	C	C	C	C	C	C	C	C	C	C	C	C	C	C	C	C	C	C	C	C	C	C	C	C	C	C	C	C	C	C	C	C	C	C	C	C	C
S3_141938442	T/C	3	141938442	T	T	T	Y	T	T	C	T	T	T	T	T	T	T	T	T	T	T	T	T	T	C	T	T	C	T	Y	T	Y	C	T	T	T	T	T	T	C	T	T	C	Y	T	C	C	C	T
S3_141938448	A/G	3	141938448	A	A	A	R	A	A	G	A	A	A	A	A	A	A	A	A	A	A	A	A	A	G	A	A	G	A	R	A	R	G	A	A	A	A	A	A	G	A	A	G	R	A	G	G	G	A
S3_142148230	C/G	3	142148230	S	C	S	C	C	C	C	N	C	C	S	C	N	N	C	C	C	C	S	N	C	C	C	S	C	S	C	C	C	C	N	C	C	C	C	C	C	N	S	C	C	C	C	C	C	N
S3_142194364	C/T	3	142194364	C	C	C	C	C	C	C	C	Y	Y	Y	Y	C	C	C	C	C	C	C	Y	C	C	C	N	C	C	C	C	C	N	C	N	C	C	T	C	Y	N	C	C	Y	C	C	C	C	C
S3_142194399	T/C	3	142194399	T	T	T	T	T	T	T	T	T	Y	Y	Y	Y	T	T	Y	Y	C	T	T	T	Y	T	N	Y	Y	T	Y	T	N	T	N	Y	Y	T	Y	T	N	T	T	T	T	T	T	T	T
S3_143687369	G/A	3	143687369	G	G	G	G	G	G	G	G	G	G	G	G	G	G	G	G	G	G	G	G	G	G	G	G	G	G	G	G	G	G	G	G	G	G	G	G	G	G	G	G	G	G	G	G	G	G
S3_143989909	G/A	3	143989909	G	G	R	G	G	G	G	G	G	G	G	G	R	G	G	G	G	R	G	G	G	G	N	R	G	G	G	G	G	G	R	G	G	G	G	N	R	G	R	G	G	G	N	G	G	G
S3_144262056	A/T	3	144262056	A	A	A	A	A	A	A	T	T	T	T	T	T	T	T	T	T	T	W	A	A	T	T	T	W	T	A	A	A	T	A	A	A	A	A	A	W	T	T	A	W	T	A	A	A	T
S3_144262066	C/T	3	144262066	C	C	C	C	C	C	C	T	T	T	T	T	T	T	T	T	T	T	Y	C	C	T	T	T	Y	T	C	C	C	T	C	C	C	C	C	C	Y	T	T	C	Y	T	C	C	C	T
S3_145311001	G/C	3	145311001	G	N	G	G	G	G	G	S	G	G	G	G	S	G	G	G	S	G	G	G	G	G	G	G	G	G	G	G	G	N	G	N	G	G	G	N	N	G	G	G	G	G	G	G	G	N
S3_145311036	T/C	3	145311036	T	N	Y	T	T	T	T	T	T	T	Y	T	T	T	T	T	T	T	T	T	T	T	T	T	T	T	T	Y	T	N	Y	N	T	T	Y	N	N	T	T	T	T	Y	T	T	T	N
S3_145855317	G/A	3	145855317	N	G	A	G	G	G	G	G	G	G	G	G	G	G	G	G	G	G	G	G	R	G	G	N	N	G	G	G	G	A	G	G	G	G	G	G	G	G	G	G	G	G	G	G	G	N
S3_145855322	T/G	3	145855322	N	T	T	T	T	T	T	T	T	T	T	T	T	T	T	T	T	T	T	T	T	T	T	N	N	T	T	T	T	T	T	T	T	T	T	T	T	K	T	T	T	T	T	T	T	N
S3_145855324	G/A	3	145855324	N	G	G	G	G	G	G	G	G	G	G	G	G	G	G	G	G	G	G	G	G	G	G	N	N	G	G	G	G	G	G	G	G	G	G	G	G	R	G	G	G	G	G	G	G	N
S3_145855335	C/T	3	145855335	N	C	C	Y	C	C	Y	C	C	C	C	C	Y	C	C	C	C	C	C	C	Y	C	C	N	N	Y	Y	C	C	C	C	C	C	Y	C	C	C	C	C	C	C	C	C	C	C	N
S3_145855344	C/T	3	145855344	N	Y	C	Y	C	C	Y	C	C	T	Y	C	C	C	Y	C	C	C	C	C	C	C	C	N	N	C	C	C	Y	C	C	Y	C	C	Y	Y	C	C	C	Y	C	C	C	C	Y	N
S3_145855350	C/T	3	145855350	N	Y	C	Y	C	C	Y	C	C	T	Y	C	C	C	Y	C	C	C	C	C	C	C	C	N	N	C	C	C	Y	C	C	Y	C	C	Y	Y	C	C	C	Y	C	C	C	C	Y	N
S3_145855359	C/T	3	145855359	N	C	C	C	T	C	C	C	C	C	Y	C	C	C	C	C	C	C	C	Y	C	C	C	N	N	C	C	C	C	C	C	C	C	C	C	C	C	C	Y	C	C	C	C	C	C	N
S3_146005242	G/A	3	146005242	N	N	N	G	G	G	G	G	G	G	G	G	G	G	G	G	G	G	G	G	G	G	G	G	G	G	G	G	G	G	G	G	G	G	G	G	G	G	G	G	G	G	G	G	G	G
S3_146005256	C/T	3	146005256	N	N	N	C	C	C	C	C	C	C	C	C	C	C	C	C	C	C	C	C	C	C	C	C	C	C	C	C	C	C	C	C	C	C	C	C	C	C	C	C	C	C	C	C	C	C
S3_146005281	G/A	3	146005281	N	N	N	G	G	G	G	G	G	G	G	G	G	G	G	G	G	G	G	G	G	G	G	G	G	G	G	G	G	G	G	G	G	G	G	G	G	G	G	G	G	G	G	G	G	G
S3_146083700	C/T	3	146083700	C	C	C	Y	Y	Y	Y	C	C	C	C	C	C	C	C	C	C	N	C	C	C	C	C	C	C	C	N	C	C	Y	Y	T	Y	Y	Y	Y	Y	Y	Y	Y	Y	C	Y	C	C	Y
S3_146083736	G/A	3	146083736	G	G	G	R	R	R	R	G	G	G	G	G	G	G	G	G	G	N	G	G	G	G	G	G	G	G	N	G	G	R	R	A	R	R	R	R	R	R	R	R	R	G	R	G	G	R
S3_146189761	C/T	3	146189761	C	C	N	C	C	C	C	C	C	C	C	C	C	C	C	C	C	C	C	C	C	C	C	C	C	C	C	C	T	C	C	C	C	C	C	C	C	C	C	C	C	C	C	C	C	C
S3_147480478	C/T	3	147480478	C	C	Y	C	C	C	C	C	C	C	C	C	C	C	C	C	C	C	C	C	C	C	C	C	C	C	C	C	C	N	C	C	C	C	C	C	C	C	C	C	C	C	C	C	C	C
S3_148100070	T/C	3	148100070	T	T	T	T	T	T	T	T	T	T	T	T	T	T	T	T	T	T	T	T	T	Y	T	N	T	Y	T	T	T	N	T	Y	T	T	T	T	T	T	T	T	T	T	N	Y	T	T
S3_148100076	G/A	3	148100076	G	G	G	G	G	G	G	G	G	G	G	G	G	G	G	G	G	G	G	G	G	R	G	N	G	R	G	G	G	N	G	R	G	G	G	G	G	G	G	G	G	G	N	R	G	G
S3_148511333	T/C	3	148511333	C	C	Y	Y	T	Y	T	T	T	T	T	T	T	T	T	T	T	T	T	C	T	T	T	T	Y	T	Y	T	T	T	T	T	T	T	T	T	Y	N	T	T	T	T	T	T	T	T
S3_148511349	A/T	3	148511349	T	T	A	W	A	W	A	A	A	A	A	A	A	A	A	A	A	A	A	T	A	A	A	A	W	A	W	A	A	A	A	A	A	A	A	A	W	N	A	A	A	A	A	A	A	A
S3_149050402	G/T	3	149050402	G	G	G	G	N	G	G	G	G	G	N	G	G	G	G	G	G	G	K	K	K	G	G	G	G	G	G	G	K	G	G	G	G	G	G	G	G	G	G	G	G	G	G	G	N	G
S3_149299223	G/A	3	149299223	G	G	R	R	G	G	G	G	G	R	G	G	G	A	N	G	G	G	N	G	G	G	G	G	G	R	R	G	G	N	N	G	G	G	G	G	N	N	G	G	G	R	R	G	G	G
S3_149299254	T/C	3	149299254	T	T	T	T	T	T	T	Y	T	T	T	Y	T	T	N	T	T	T	N	T	Y	T	T	T	T	T	T	T	T	N	N	T	T	Y	T	T	N	N	T	T	T	T	Y	T	T	Y
S3_149299255	G/A	3	149299255	G	R	G	G	G	R	G	G	G	R	R	G	G	G	N	G	G	G	N	G	G	G	G	G	G	G	G	G	G	N	N	G	R	R	R	R	N	N	G	G	G	G	G	R	A	G
S3_149340105	G/A	3	149340105	G	R	G	G	G	G	G	G	G	G	G	G	G	G	R	G	R	G	G	G	G	G	G	G	R	R	G	G	G	G	G	G	R	G	R	G	G	G	R	G	G	G	R	R	R	G
S3_149459410	G/A	3	149459410	G	G	G	G	R	G	G	G	G	R	R	G	G	G	R	G	G	G	G	G	G	G	G	R	G	R	G	G	G	G	R	G	G	R	G	R	G	G	R	G	G	G	G	G	R	G
S3_149689665	A/G	3	149689665	A	A	A	A	A	A	A	A	A	A	A	A	A	A	A	A	A	A	N	A	A	A	A	A	N	N	A	N	A	A	N	A	A	N	A	A	A	A	A	A	A	A	A	N	A	A
S3_149689686	A/G	3	149689686	A	A	A	A	A	A	A	A	A	A	A	A	A	A	A	A	A	A	N	A	A	A	A	A	N	N	A	N	A	A	N	A	A	N	A	A	A	A	A	A	A	A	A	N	A	A
S3_150017844	A/G	3	150017844	A	A	A	R	N	A	A	A	A	A	A	N	N	A	N	A	A	G	A	A	A	A	N	A	A	A	A	A	A	N	A	N	R	A	A	A	A	N	A	A	R	A	A	A	A	N
S3_150340900	C/T	3	150340900	C	C	C	Y	C	Y	C	C	Y	C	C	C	Y	C	C	C	C	C	N	C	C	C	C	C	N	C	C	C	C	C	N	C	C	Y	C	Y	C	C	C	C	Y	Y	N	Y	Y	T
S3_150919117	C/G	3	150919117	C	N	C	C	C	C	C	G	G	G	S	N	G	S	S	S	S	C	C	C	C	C	S	C	S	S	G	C	S	C	G	S	N	C	C	C	C	S	S	C	C	C	C	C	C	S
S3_150919162	C/T	3	150919162	C	N	C	C	C	C	C	T	T	T	Y	N	T	Y	Y	Y	Y	C	C	C	C	C	Y	C	Y	Y	T	C	Y	C	T	Y	N	C	C	C	C	Y	Y	C	C	C	C	C	C	Y
S3_151590273	C/T	3	151590273	C	C	C	C	C	C	C	C	C	C	C	Y	C	Y	N	C	C	Y	Y	Y	C	C	Y	N	C	C	C	C	N	C	C	C	N	N	C	C	C	C	C	C	C	C	C	C	N	C
S3_151726468	C/T	3	151726468	C	C	C	Y	C	Y	C	C	C	C	C	C	C	C	C	C	C	C	C	C	C	C	C	C	C	C	C	C	C	C	C	C	N	C	C	C	Y	C	C	C	C	C	C	C	C	C
S3_151726477	G/T	3	151726477	G	G	G	K	G	K	G	G	G	G	G	G	G	G	G	G	G	G	G	G	G	G	G	G	G	G	G	G	G	G	G	G	N	G	G	G	K	G	G	G	G	G	G	G	G	G
S3_152515219	C/T	3	152515219	C	C	C	C	C	C	C	Y	C	C	C	C	C	C	C	Y	C	C	C	Y	Y	C	Y	C	C	C	Y	Y	C	C	Y	Y	C	C	C	C	C	C	C	C	Y	C	C	C	C	C
S3_152515220	G/C	3	152515220	G	G	G	S	G	S	S	S	G	G	G	G	G	G	G	G	G	G	G	G	G	S	G	G	G	G	G	G	G	G	G	G	S	S	G	G	G	G	G	G	G	G	G	G	G	G
S3_152515228	A/G	3	152515228	A	A	A	A	A	A	A	R	A	A	A	A	A	A	A	R	A	A	A	R	R	A	R	A	A	A	R	R	A	A	R	R	A	A	A	A	A	A	A	A	R	A	A	A	A	A
S3_152515237	G/A	3	152515237	G	G	R	G	G	R	G	G	G	G	G	G	G	G	G	G	G	G	G	G	G	G	G	G	G	G	G	G	G	R	G	R	G	G	G	R	G	G	G	G	G	G	G	G	R	R
S3_152745659	T/G	3	152745659	T	T	G	T	T	K	N	T	T	T	T	T	T	T	T	T	K	N	T	K	T	N	G	T	T	T	T	T	T	N	T	T	T	T	K	T	T	T	T	K	K	T	T	T	G	K
S3_155937169	C/T	3	155937169	C	C	C	C	N	C	Y	C	C	Y	C	C	Y	C	N	T	C	C	C	C	Y	C	N	C	C	C	C	C	C	C	C	N	C	C	C	C	C	Y	N	C	N	Y	C	C	N	C
S3_156135378	T/C	3	156135378	C	C	C	T	T	T	T	T	T	T	T	T	T	T	T	T	T	C	T	T	C	C	N	Y	Y	T	Y	T	Y	C	T	T	T	T	T	T	Y	T	T	T	T	T	T	T	T	T
S3_156135392	T/A	3	156135392	A	A	A	T	T	T	T	T	T	T	T	T	T	T	T	T	T	A	T	T	A	A	N	W	W	T	W	T	W	A	T	T	T	T	T	T	W	T	T	T	T	T	T	T	T	T
S3_156135537	A/C	3	156135537	C	C	C	A	A	A	A	A	A	A	A	A	A	A	A	A	A	M	A	A	C	C	A	A	M	A	M	A	M	C	N	A	A	A	A	A	A	A	A	A	A	A	A	A	A	A
S3_156135567	A/C	3	156135567	C	C	C	A	A	A	A	A	A	A	A	A	A	A	A	A	A	M	A	A	C	C	A	A	M	A	M	A	M	C	N	A	A	A	A	A	A	A	A	A	A	A	A	A	A	A
S3_156612139	G/T	3	156612139	T	T	G	T	T	T	T	G	G	G	G	G	G	G	G	G	G	G	T	T	G	N	G	N	G	G	G	G	T	N	K	G	G	G	G	N	T	N	T	T	T	T	T	T	N	G
S3_156775276	C/T	3	156775276	C	C	C	C	C	C	C	C	Y	C	Y	C	C	C	C	C	C	N	Y	C	C	C	Y	C	Y	C	C	C	Y	C	Y	C	C	C	C	T	C	T	Y	C	N	C	C	C	N	C
S3_156775291	C/A	3	156775291	C	M	M	C	C	M	C	M	C	M	C	C	C	C	A	C	C	N	M	C	C	C	C	C	M	C	M	C	M	C	C	C	C	C	C	C	C	C	C	C	N	C	C	C	N	C
S3_156883726	C/T	3	156883726	C	C	C	Y	C	Y	C	C	C	C	C	C	C	C	C	C	C	C	C	C	C	C	C	C	C	C	C	C	C	C	C	C	C	C	C	C	C	C	C	C	C	C	C	C	C	C
S3_157414978	C/T	3	157414978	N	C	C	C	C	C	C	C	C	C	C	C	C	C	C	Y	Y	C	N	C	C	C	C	C	C	C	C	C	C	C	C	C	C	C	C	Y	C	C	C	C	Y	C	C	C	C	C
S3_157414995	C/T	3	157414995	N	C	C	C	C	Y	C	C	C	Y	C	Y	Y	C	C	C	Y	C	N	C	C	Y	C	C	C	C	C	C	C	C	C	C	C	C	C	C	C	C	C	C	C	C	C	C	C	Y
S3_157414996	G/T	3	157414996	N	G	G	G	G	G	G	G	G	G	G	G	G	G	G	K	K	G	N	G	G	G	G	G	G	G	G	G	G	G	G	G	G	G	G	K	G	G	G	G	K	G	G	G	G	G
S3_158263993	C/T	3	158263993	C	C	Y	C	N	C	C	C	C	C	C	C	C	C	C	C	C	N	C	C	C	C	C	C	C	C	C	C	C	N	C	C	C	C	C	C	N	C	C	C	C	C	C	C	C	C
S3_158264021	C/G	3	158264021	C	C	S	C	N	C	C	C	C	C	C	C	C	C	C	C	C	N	C	C	C	C	C	C	C	C	C	C	C	N	C	C	C	C	C	C	N	C	C	C	C	C	C	C	C	C
S3_158305555	C/A	3	158305555	C	C	C	C	C	M	C	C	C	C	C	C	C	C	N	C	C	N	A	M	C	C	C	C	C	C	C	C	C	M	C	M	C	M	C	C	M	M	M	M	C	C	C	C	C	C
S3_159475621	G/A	3	159475621	G	G	G	G	N	G	G	G	G	G	G	G	G	G	G	G	G	N	G	G	A	G	G	N	G	G	G	G	G	G	G	N	G	G	G	G	G	G	G	G	G	G	G	G	G	G
S3_159743648	T/C	3	159743648	Y	Y	N	T	T	Y	T	T	T	T	N	Y	T	T	Y	T	T	T	T	T	T	N	T	T	T	T	T	T	T	T	T	T	N	T	T	T	T	T	T	T	T	T	T	T	T	T
S3_162045808	G/C	3	162045808	C	C	C	G	G	G	G	G	G	G	G	G	G	G	G	G	G	S	G	G	C	G	G	G	G	G	S	G	N	G	G	G	G	G	G	G	G	G	G	G	G	G	G	G	G	G
S3_162191056	A/G	3	162191056	A	A	A	A	A	A	A	A	A	A	A	A	R	A	A	A	A	A	A	A	A	A	A	A	A	A	A	A	A	A	A	A	A	A	A	A	A	A	A	A	A	A	A	A	A	A
S3_162343453	T/C	3	162343453	T	T	T	T	T	T	T	T	T	T	T	Y	Y	Y	Y	Y	Y	T	T	T	T	T	T	T	T	T	Y	T	Y	T	T	Y	T	N	Y	T	T	T	T	T	T	T	T	T	T	T
S3_162343476	T/C	3	162343476	T	T	T	T	T	T	T	T	T	T	T	Y	Y	Y	Y	Y	Y	T	T	T	T	T	T	T	T	T	Y	T	Y	T	T	Y	T	N	Y	T	T	T	T	T	T	T	T	T	T	T
S3_162343493	C/T	3	162343493	C	C	C	C	C	C	C	C	C	C	C	Y	Y	Y	Y	Y	Y	C	C	C	C	C	C	C	C	C	Y	C	Y	C	C	Y	C	N	Y	C	C	C	C	C	C	C	C	C	C	C
S3_162343503	A/G	3	162343503	A	A	A	A	A	A	A	A	A	A	A	R	R	R	R	R	R	A	A	A	A	A	A	A	A	A	R	A	R	A	A	R	A	N	R	A	A	A	A	A	A	A	A	A	A	A
S3_162343636	G/T	3	162343636	G	G	G	G	G	G	G	G	G	G	G	G	G	G	G	G	G	G	G	G	G	G	G	G	G	G	G	G	G	N	N	G	G	G	G	G	G	G	G	G	G	G	G	G	G	G
S3_162989864	A/G	3	162989864	G	G	G	A	A	A	A	A	A	A	A	A	A	A	A	A	A	A	A	N	G	G	A	A	G	A	G	A	A	G	A	A	A	A	A	A	R	N	A	A	N	A	A	A	A	A
S3_166117890	A/G	3	166117890	A	A	A	A	A	A	A	G	G	G	G	G	G	G	G	G	G	N	A	A	A	A	G	G	R	G	A	A	R	A	A	A	A	A	A	A	A	G	G	A	R	A	A	A	A	G
S3_166462704	G/T	3	166462704	G	G	G	G	K	G	G	G	G	G	G	G	G	G	G	G	N	G	G	K	G	G	G	G	G	K	G	G	G	K	G	G	T	K	G	G	G	G	G	G	G	G	K	G	N	G
S3_166907741	A/G	3	166907741	A	A	A	A	A	A	A	A	N	A	A	N	A	A	A	A	A	A	G	A	G	A	A	A	A	A	A	A	A	A	A	A	A	A	A	A	A	A	A	A	A	A	A	N	A	A
S3_167151925	A/C	3	167151925	A	N	M	M	A	A	A	A	A	A	M	A	A	A	A	A	A	A	A	A	M	A	A	A	A	A	A	N	N	N	A	A	A	A	A	A	N	A	A	A	M	A	A	A	A	A
S3_167151927	G/A	3	167151927	G	N	R	R	G	G	G	G	G	G	R	G	G	G	G	G	G	G	G	G	R	G	G	G	G	G	G	N	N	N	G	G	G	G	G	G	N	G	G	G	R	G	G	G	G	G
S3_169002425	T/A	3	169002425	T	T	T	T	T	T	T	T	T	T	T	T	T	T	T	T	T	T	T	T	T	T	T	T	T	T	T	W	T	T	T	T	T	T	T	T	T	T	W	T	T	T	T	T	T	T
S3_169105762	A/G	3	169105762	A	A	N	G	G	G	N	A	A	R	A	A	A	A	A	A	A	G	N	G	A	A	A	A	A	A	R	A	G	G	A	R	A	G	A	G	A	A	A	A	A	A	A	A	A	A
S3_169105785	T/C	3	169105785	T	T	N	C	C	C	N	T	T	Y	T	T	T	T	T	T	T	C	N	C	T	T	T	T	T	T	Y	T	C	C	T	Y	T	C	T	C	T	T	T	T	T	T	T	T	T	T
S3_169105788	A/C	3	169105788	A	A	N	C	C	C	N	A	A	M	A	A	A	A	A	A	A	C	N	C	A	A	A	A	A	A	M	A	C	C	A	M	A	C	A	C	A	A	A	A	A	A	A	A	A	A
S3_169105941	T/G	3	169105941	T	T	N	G	N	G	G	T	T	T	T	T	T	T	T	T	T	G	G	G	T	T	T	T	T	T	T	K	N	G	T	K	T	G	K	G	T	T	T	T	T	T	T	T	T	T
S3_169634192	C/T	3	169634192	C	C	C	C	C	Y	Y	C	C	C	C	C	C	C	C	C	C	C	C	C	C	Y	C	C	C	C	C	C	C	C	C	C	C	C	C	C	C	C	Y	Y	C	C	C	C	C	Y
S3_169844894	G/C	3	169844894	G	G	G	G	G	G	G	G	G	G	G	G	G	G	G	G	G	G	G	G	G	G	G	G	G	G	G	G	G	G	G	G	G	G	G	G	G	G	G	G	G	G	G	G	N	G
S3_169844924	G/A	3	169844924	G	G	G	G	G	G	G	G	G	G	G	G	G	G	G	G	G	G	G	G	G	G	G	G	G	G	G	G	G	G	G	G	G	G	G	G	G	G	G	G	G	G	G	G	N	G
S3_169844938	A/G	3	169844938	A	A	A	A	A	A	A	A	A	A	A	A	A	A	A	A	A	A	A	A	A	A	A	A	A	A	A	A	A	A	A	A	A	A	A	A	A	A	A	A	A	A	A	A	N	A
S3_170032168	T/C	3	170032168	T	T	T	C	C	C	C	T	T	T	T	T	T	T	T	T	T	T	T	T	T	T	T	T	T	T	T	T	T	T	T	T	T	T	T	T	Y	Y	T	Y	N	T	C	C	C	T
S3_170032214	A/G	3	170032214	A	A	N	A	A	A	A	A	A	A	A	A	A	A	A	A	A	A	A	A	A	G	A	A	G	A	G	G	R	G	G	G	G	G	G	G	A	A	A	R	A	A	A	A	A	A
S3_170032245	G/A	3	170032245	G	G	N	G	G	G	G	G	G	G	G	G	G	G	G	G	G	G	G	G	G	A	G	G	A	G	A	A	R	A	A	A	A	A	A	A	G	G	G	G	G	G	G	G	G	G
S3_170177951	C/T	3	170177951	T	T	C	C	C	C	C	T	T	T	T	T	T	T	T	T	T	C	C	C	T	T	N	T	T	T	T	T	C	C	T	N	C	C	T	C	T	T	T	T	T	T	T	T	N	T
S3_170341488	G/T	3	170341488	G	G	G	G	N	G	G	G	K	G	G	K	G	G	G	G	G	G	G	G	G	G	G	G	G	K	G	G	G	T	G	G	G	G	G	K	G	N	N	G	G	G	G	G	G	K
S3_170341495	A/G	3	170341495	A	A	A	A	N	A	A	A	A	A	R	A	A	A	A	A	A	A	A	A	A	A	R	A	R	A	R	A	A	A	A	A	A	A	R	A	R	N	N	R	A	A	A	A	A	A
S3_170341498	T/C	3	170341498	T	T	T	T	N	T	T	T	T	T	Y	T	T	T	T	T	T	T	T	T	T	T	Y	T	Y	T	Y	T	T	T	T	T	T	T	Y	T	Y	N	N	T	T	T	T	T	T	T
S3_170341503	C/T	3	170341503	C	C	C	Y	N	C	C	C	C	C	C	C	C	C	Y	C	C	C	C	C	Y	Y	C	C	C	C	C	C	C	C	C	C	C	C	C	C	C	N	N	Y	C	Y	C	C	T	C
S3_170341514	T/C	3	170341514	T	T	T	T	N	T	T	T	T	T	Y	T	T	T	T	T	T	T	T	T	T	T	Y	T	Y	T	Y	T	T	T	T	T	T	T	Y	T	Y	N	N	Y	T	T	T	T	T	T
S3_172384792	G/A	3	172384792	G	G	A	R	G	G	G	A	A	A	A	A	A	A	A	A	A	A	G	G	A	G	G	G	G	A	R	A	G	G	R	A	R	A	A	G	G	A	G	G	G	G	G	G	G	A
S3_172385370	G/A	3	172385370	G	G	G	G	G	G	G	G	G	G	G	G	G	N	G	G	G	G	G	G	G	A	N	A	A	G	R	G	G	G	G	G	R	G	G	A	N	G	G	G	G	G	G	G	G	G
S3_172931967	T/A	3	172931967	T	T	T	W	T	T	T	T	T	T	T	T	T	T	T	T	T	T	T	T	T	T	T	T	T	T	T	T	T	T	N	T	T	T	T	T	W	T	T	W	T	T	T	T	T	T
S3_174289356	A/G	3	174289356	A	A	A	A	N	A	A	A	A	A	R	A	A	A	R	R	A	A	A	A	A	A	A	A	A	A	A	R	A	N	A	A	A	N	A	G	A	A	A	R	A	A	A	N	A	A
S3_174289360	T/C	3	174289360	T	Y	Y	T	N	T	Y	Y	T	T	T	T	T	T	T	T	T	T	T	T	T	Y	T	T	T	T	T	T	T	N	T	T	T	N	T	T	T	T	Y	T	Y	T	T	N	T	C
S3_174289362	C/T	3	174289362	C	C	C	C	N	Y	C	C	C	C	C	C	Y	C	C	C	C	C	C	C	C	C	C	C	C	C	C	C	C	N	C	C	C	N	C	C	C	C	C	C	Y	Y	C	N	C	C
S3_174289380	G/A	3	174289380	G	R	R	G	N	G	R	R	G	G	G	G	G	G	G	G	G	G	G	G	G	R	G	G	G	G	G	G	G	N	G	G	G	N	G	G	G	G	R	G	R	G	G	N	G	A
S3_174289386	C/T	3	174289386	C	C	C	C	N	Y	C	C	C	C	C	C	Y	C	C	C	C	C	C	C	C	C	C	C	C	C	C	C	C	N	C	C	C	N	C	C	C	C	C	C	Y	Y	C	N	C	C
S3_174289392	C/T	3	174289392	C	C	C	C	N	C	C	Y	C	C	C	C	C	C	C	Y	C	C	C	C	C	C	C	C	C	C	C	C	C	N	C	C	C	N	C	C	C	C	Y	C	C	C	C	N	C	C
S3_174289407	G/A	3	174289407	R	G	G	G	N	G	G	G	G	G	G	G	G	G	G	G	G	G	G	R	G	G	G	G	G	G	G	G	G	N	G	G	G	N	G	G	G	G	G	G	G	G	G	N	G	G
S3_174315708	C/T	3	174315708	C	C	Y	Y	C	C	Y	C	C	Y	Y	C	C	C	C	Y	C	C	C	C	C	C	C	C	C	C	C	C	C	C	C	C	C	Y	C	C	C	C	C	C	Y	Y	C	C	C	C
S3_174608086	C/G	3	174608086	C	N	C	C	N	C	C	C	C	C	C	C	C	C	C	C	C	C	C	C	C	C	C	S	S	C	C	C	C	C	C	S	C	N	C	C	N	C	C	C	C	C	C	C	C	C
S3_174608112	A/T	3	174608112	A	N	A	A	N	A	A	A	A	A	A	A	A	A	A	A	A	A	A	A	A	A	A	W	W	A	A	A	A	A	A	W	A	N	A	A	N	A	A	A	A	A	A	A	A	A
S3_175292374	T/C	3	175292374	T	T	T	Y	C	Y	T	T	T	T	T	T	T	T	T	T	T	T	T	T	C	T	T	T	T	T	T	T	T	T	T	T	T	T	T	T	T	T	T	T	T	T	T	T	T	T
S3_175292385	C/A	3	175292385	C	C	C	C	C	C	C	C	C	C	C	C	C	C	C	C	C	C	C	C	C	C	C	C	C	C	C	C	C	C	C	C	C	C	C	C	C	C	C	C	C	C	C	C	C	C
S3_175292403	C/A	3	175292403	C	C	C	C	C	C	C	C	C	C	C	C	C	C	C	C	C	C	C	C	C	C	C	C	C	C	C	C	C	C	C	C	C	C	C	C	C	C	C	C	C	C	C	C	C	C
S3_175561241	C/T	3	175561241	C	C	C	Y	C	C	C	C	C	C	C	C	C	C	C	C	C	C	C	C	C	C	C	C	C	Y	C	C	C	C	C	C	C	Y	C	C	N	C	C	C	C	C	Y	C	C	C
S3_175561246	G/T	3	175561246	G	G	G	K	G	G	G	G	G	G	G	G	G	G	G	G	G	G	G	G	G	G	G	G	G	K	G	G	G	G	G	G	G	K	G	G	N	G	G	G	G	G	K	G	G	G
S3_175641734	C/T	3	175641734	C	C	C	C	C	C	N	C	C	C	C	C	C	N	C	C	C	N	C	C	C	C	C	C	C	C	C	C	C	N	C	C	N	C	C	C	C	C	C	N	C	C	C	C	C	C
S3_175902590	G/A	3	175902590	G	G	G	G	G	N	G	G	N	G	G	G	G	G	G	G	G	G	G	G	G	G	G	G	G	G	G	N	N	G	G	G	G	N	G	N	G	G	G	G	G	G	G	G	G	G
S3_175902613	G/A	3	175902613	G	G	G	G	G	N	G	G	N	G	G	G	G	G	G	G	G	G	G	G	G	G	G	G	G	G	G	N	N	G	G	G	G	N	G	N	G	G	G	G	G	G	G	G	G	G
S3_178524466	A/G	3	178524466	A	A	A	A	A	A	A	A	A	A	A	A	A	A	A	A	A	A	A	A	A	A	A	A	A	A	A	A	A	A	A	A	A	N	A	A	A	A	A	A	A	A	A	A	A	A
S3_178524487	G/A	3	178524487	G	G	G	G	G	G	G	G	G	G	G	G	G	G	G	G	G	G	G	G	G	G	G	G	G	G	G	G	G	G	G	G	G	N	G	G	G	G	G	G	G	G	G	G	G	G
S3_178524492	G/A	3	178524492	G	G	G	G	G	G	G	G	G	G	G	G	G	G	G	G	G	G	G	G	G	G	G	G	G	G	G	G	G	G	G	G	G	N	G	G	G	G	G	G	G	G	G	G	G	G
S3_178587078	T/C	3	178587078	T	T	N	T	T	T	T	T	T	T	T	T	T	T	T	T	T	T	T	T	T	C	T	T	C	T	T	T	T	C	N	T	T	T	T	N	T	T	T	N	T	T	T	T	T	T
S3_178612202	G/A	3	178612202	G	G	G	G	G	G	G	G	G	G	G	G	G	G	G	G	G	G	G	G	G	G	G	G	G	G	G	G	G	G	N	G	G	G	G	G	N	G	G	G	N	G	G	G	G	G
S3_179561686	A/C	3	179561686	A	A	A	A	A	A	A	A	A	A	A	A	A	A	A	A	A	A	A	A	A	A	A	A	A	A	A	A	A	A	A	A	A	A	A	A	A	A	A	A	A	A	A	A	A	A
S3_179745239	G/A	3	179745239	G	G	G	G	G	G	G	G	G	G	G	G	G	G	G	G	G	G	R	G	G	R	G	R	G	G	G	G	G	G	R	G	G	R	G	G	G	G	G	G	G	G	G	G	G	G
S3_180238942	G/T	3	180238942	N	G	G	T	T	T	T	G	G	G	G	G	G	N	N	G	G	G	G	G	G	N	K	K	G	G	G	G	G	G	G	G	G	G	G	G	G	G	G	G	G	G	G	G	G	G
S3_180238959	G/A	3	180238959	N	G	G	A	A	A	A	G	G	G	G	G	G	N	N	G	G	G	G	G	G	N	R	R	G	G	G	G	G	G	G	G	G	G	G	G	G	G	G	G	G	G	G	G	G	G
S3_180628540	C/A	3	180628540	C	C	C	C	C	C	C	C	M	C	C	M	C	C	C	C	C	C	C	C	C	M	C	M	C	M	C	C	C	C	C	C	M	M	C	C	C	N	C	C	C	C	C	C	C	C
S3_180628550	C/T	3	180628550	C	C	C	C	C	C	C	C	C	C	C	C	Y	C	C	C	C	C	C	C	C	C	C	C	C	C	C	C	Y	Y	C	C	C	C	C	C	C	N	C	C	C	C	C	C	C	T
S3_180628553	C/T	3	180628553	C	C	C	Y	C	C	C	C	C	C	C	C	C	C	C	C	C	Y	C	C	C	C	Y	C	C	C	C	C	C	C	Y	Y	Y	C	C	C	C	N	C	Y	C	C	C	C	C	C
S3_180628557	G/A	3	180628557	G	G	G	G	G	G	G	R	G	G	R	G	G	G	G	G	G	G	G	G	G	G	G	G	G	G	G	G	R	R	G	G	R	G	G	G	G	N	G	G	G	G	G	R	G	G
S3_180628565	A/G	3	180628565	A	A	A	R	A	A	A	A	R	A	A	A	A	A	A	A	A	A	A	A	A	A	A	A	A	A	A	A	A	A	R	A	A	A	R	R	A	N	R	R	A	A	A	A	A	A
S3_180666369	T/C	3	180666369	T	T	C	T	T	T	T	Y	Y	Y	Y	Y	Y	Y	T	T	T	N	C	C	C	T	T	T	T	T	T	T	T	C	T	T	T	T	T	T	C	N	T	T	T	T	T	N	T	N
S3_180666397	A/G	3	180666397	A	A	G	A	A	A	A	A	A	A	A	A	A	A	A	A	A	N	R	R	A	A	A	A	A	A	A	A	A	G	A	A	A	A	A	A	A	N	A	A	A	A	A	N	A	N
S3_180666401	G/A	3	180666401	G	G	A	G	G	G	G	G	G	G	G	G	G	G	G	G	G	N	R	R	G	G	G	G	G	G	G	G	G	A	G	G	G	G	G	G	G	N	G	G	G	G	G	N	G	N
S3_180666405	C/G	3	180666405	C	C	G	C	C	C	C	C	C	C	C	C	C	C	C	C	C	N	S	S	C	C	C	C	C	C	C	C	C	G	C	C	C	C	C	C	C	N	C	C	C	C	C	N	C	N
S3_180681697	G/A	3	180681697	N	G	G	G	R	G	R	R	G	G	G	G	G	G	N	R	G	N	G	G	G	G	G	G	G	G	G	N	N	G	G	G	G	G	G	G	G	N	G	G	G	R	G	N	N	G
S3_180681701	G/A	3	180681701	N	G	G	R	G	G	R	G	R	G	G	G	G	G	N	G	G	N	G	R	G	G	R	G	G	R	G	N	N	G	G	G	G	G	G	G	G	N	G	G	R	G	A	N	N	G
S3_180681713	C/T	3	180681713	N	C	C	Y	C	C	C	C	C	C	Y	C	C	C	N	C	C	N	C	C	C	C	C	C	Y	C	C	N	N	Y	C	C	Y	Y	Y	C	C	N	C	C	C	C	C	N	N	T
S3_180681716	T/C	3	180681716	N	T	T	T	T	T	T	T	T	T	Y	T	T	T	N	T	T	N	T	T	T	T	T	T	T	T	T	N	N	T	T	T	Y	Y	T	T	T	N	T	T	T	T	T	N	N	T
S3_180681723	C/T	3	180681723	N	C	C	C	C	C	C	C	C	C	C	C	C	C	N	C	C	N	T	Y	Y	C	C	C	C	C	C	N	N	C	C	C	C	C	C	C	C	N	C	C	C	C	C	N	N	C
S3_180681727	C/G	3	180681727	N	C	C	C	S	C	S	S	C	C	C	C	C	C	N	S	C	N	C	C	C	C	C	C	C	C	C	N	N	S	C	C	C	C	C	C	C	N	C	C	C	S	C	N	N	C
S3_180681733	C/T	3	180681733	N	C	C	Y	C	C	C	C	Y	Y	C	C	T	C	N	Y	T	N	C	C	Y	C	Y	C	C	C	Y	N	N	C	Y	C	C	C	C	C	T	N	C	Y	C	C	C	N	N	C
S3_180681747	G/A	3	180681747	N	R	G	G	G	G	G	G	G	G	G	G	G	G	N	G	G	N	G	G	G	G	G	G	G	G	G	N	N	G	R	G	G	G	G	G	G	N	G	G	G	G	G	N	N	G
S3_180681750	G/A	3	180681750	N	G	G	G	R	G	R	R	G	G	G	G	G	G	N	R	G	N	G	G	G	G	G	G	G	G	G	N	N	G	G	G	G	G	G	G	G	N	G	G	G	R	G	N	N	G
S3_181191864	C/A	3	181191864	C	C	C	C	C	M	C	C	C	C	C	C	C	C	C	C	C	N	M	C	C	C	C	M	C	N	C	C	C	C	C	M	C	C	M	C	C	C	C	C	C	C	C	C	C	C
S3_182333866	T/G	3	182333866	T	T	T	K	T	T	T	T	T	T	K	T	K	T	T	T	T	K	T	T	T	N	N	T	T	T	T	T	G	T	T	T	K	T	K	G	T	T	T	T	T	T	T	T	T	G
S3_182732923	A/G	3	182732923	G	G	G	G	G	G	G	A	A	A	A	A	A	A	A	A	A	N	G	G	N	N	A	A	R	A	G	G	R	N	G	G	G	G	G	G	R	A	A	R	R	G	G	G	G	A
S3_182732965	C/T	3	182732965	T	T	T	T	T	T	T	C	C	C	C	C	C	C	C	C	C	N	T	T	N	N	C	C	Y	C	T	T	Y	N	T	T	T	T	T	T	Y	C	C	Y	Y	T	T	T	T	C
S3_183165775	G/A	3	183165775	G	G	R	G	G	G	G	G	G	G	G	G	G	G	G	G	G	G	G	G	G	G	G	G	G	G	G	G	G	G	G	G	G	G	G	G	R	G	R	G	G	G	G	G	G	G
S3_183165798	C/T	3	183165798	C	C	Y	C	C	C	C	C	C	C	C	C	C	C	C	C	C	C	C	C	C	C	C	C	C	C	C	C	C	C	C	C	C	C	C	C	Y	C	Y	C	C	C	C	C	C	C
S3_183276940	C/T	3	183276940	C	C	C	C	Y	Y	Y	Y	Y	C	Y	Y	C	C	C	C	C	C	N	T	C	C	C	C	C	C	N	C	C	C	C	N	C	C	Y	C	C	C	C	C	C	Y	C	Y	Y	C
S3_183276949	C/A	3	183276949	C	C	C	C	C	C	C	M	C	M	M	C	C	M	C	C	C	C	N	C	C	C	C	C	C	C	N	C	C	C	C	N	A	M	M	C	C	C	C	C	A	M	C	C	C	C
S3_183364142	C/T	3	183364142	C	C	C	Y	C	C	C	C	C	C	C	C	C	C	C	C	C	C	C	Y	N	C	C	C	C	C	C	C	N	C	C	C	Y	C	C	N	C	C	C	C	C	C	N	C	Y	C
S3_183364171	G/A	3	183364171	G	G	A	R	G	R	R	R	R	G	G	G	G	G	G	G	G	G	G	G	N	G	G	R	G	G	R	G	N	G	G	G	G	G	G	N	G	G	R	G	R	G	N	A	G	A
S3_183364188	C/T	3	183364188	C	C	T	Y	C	Y	Y	Y	Y	C	C	C	C	C	C	C	C	C	C	C	N	C	C	Y	C	C	Y	C	N	C	C	C	C	C	C	N	C	C	Y	C	Y	C	N	T	C	T
S3_183532929	C/A	3	183532929	C	C	C	C	C	C	C	C	C	C	C	C	C	C	C	C	M	C	M	C	C	C	C	M	C	C	C	C	C	C	C	C	C	C	C	C	C	C	C	C	M	M	C	C	C	C
S3_183617108	G/A	3	183617108	G	N	G	G	G	R	G	G	G	G	G	G	G	G	G	G	G	G	G	G	G	G	G	G	G	G	R	R	G	G	R	R	R	G	G	G	G	G	G	G	G	G	R	R	G	G
S3_183820170	T/C	3	183820170	T	T	T	T	T	T	T	T	N	N	T	N	N	T	N	T	T	T	T	T	T	N	T	T	Y	T	Y	Y	T	T	Y	T	Y	C	T	C	T	T	T	T	T	T	T	T	T	N
S3_183820203	C/T	3	183820203	C	C	C	C	C	C	C	C	N	N	C	N	N	C	N	C	C	C	C	C	C	N	C	C	Y	C	Y	Y	C	C	Y	C	Y	T	C	T	C	C	C	C	C	C	C	C	C	N
S3_183924875	C/T	3	183924875	C	C	N	C	C	C	Y	C	C	C	C	Y	Y	C	C	Y	C	C	T	C	C	C	C	C	C	C	C	C	C	C	C	C	C	N	C	C	C	C	T	C	C	C	C	N	N	N
S3_185264591	T/C	3	185264591	T	T	T	T	T	T	T	T	N	T	T	T	T	T	T	T	T	T	T	T	T	T	T	T	T	T	N	T	T	T	T	T	T	N	T	T	T	T	T	T	T	T	T	T	T	T
S3_185503046	C/T	3	185503046	C	C	C	Y	C	Y	C	C	C	C	C	C	C	N	C	C	C	C	C	C	C	C	C	C	C	C	C	C	C	C	C	C	C	N	C	C	C	C	C	C	C	C	C	C	C	C
S3_185611430	G/T	3	185611430	G	G	G	K	K	K	T	T	T	T	T	T	T	T	T	T	T	G	K	K	G	G	T	K	K	T	T	T	T	G	T	T	T	T	T	T	K	T	T	K	K	T	K	K	K	T
S3_185611433	T/G	3	185611433	T	T	T	K	K	K	G	G	G	G	G	G	G	G	G	G	G	T	K	K	T	T	G	K	K	G	G	G	G	T	G	G	G	G	G	G	K	G	G	K	K	G	K	K	K	G
S3_185611458	T/C	3	185611458	T	T	T	Y	Y	Y	C	C	C	C	C	C	C	C	C	C	C	T	Y	Y	T	T	C	Y	Y	C	C	C	C	T	C	C	C	C	C	C	Y	C	C	Y	Y	C	Y	Y	Y	C
S3_185611460	C/A	3	185611460	C	C	C	M	M	M	A	A	A	A	A	A	A	A	A	A	A	C	M	M	C	C	A	M	M	A	A	A	A	C	A	A	A	A	A	A	M	A	A	M	M	A	M	M	M	A
S3_185956345	C/T	3	185956345	C	C	C	C	Y	C	Y	C	C	C	C	C	C	C	Y	C	C	C	C	C	C	C	C	C	C	C	C	C	C	N	C	C	C	C	C	C	C	C	C	C	C	C	C	C	C	C
S3_185956354	G/A	3	185956354	G	G	G	R	G	G	R	R	G	R	G	G	R	G	G	G	R	G	R	G	G	R	R	R	R	R	G	R	R	N	R	R	G	R	G	R	G	G	G	G	G	G	G	G	G	G
S3_185956392	C/T	3	185956392	C	C	C	C	Y	C	Y	C	C	C	C	C	C	C	Y	C	C	C	C	C	C	C	C	C	C	C	C	C	C	N	C	C	C	C	C	C	C	C	C	C	C	C	C	C	C	C
S3_187825752	T/C	3	187825752	T	N	T	T	N	T	Y	T	N	Y	T	Y	Y	Y	T	T	T	T	T	T	Y	T	T	Y	T	T	T	N	C	N	T	T	T	N	T	T	T	Y	T	T	Y	T	Y	Y	T	Y
S3_188446199	G/C	3	188446199	G	G	G	G	G	G	G	G	G	G	G	G	G	G	G	G	G	G	S	G	C	G	G	G	G	G	G	G	G	G	G	G	G	G	G	G	G	G	G	G	G	G	G	G	G	G
S3_190304000	G/C	3	190304000	G	G	G	G	G	G	G	G	G	S	G	G	G	G	G	G	G	G	G	G	G	G	N	G	G	G	S	G	G	G	G	G	G	G	S	G	S	G	S	S	S	S	G	G	G	G
S3_190304025	C/A	3	190304025	C	C	C	C	C	C	C	C	C	C	C	C	C	C	C	C	C	C	C	C	C	M	N	M	C	M	C	C	C	C	C	C	C	C	C	C	C	C	C	C	C	C	C	C	C	C
S3_190304044	C/T	3	190304044	C	C	C	C	C	C	Y	Y	Y	Y	C	C	Y	C	C	C	C	C	C	C	C	C	N	Y	T	C	Y	Y	C	C	C	Y	T	C	C	C	Y	C	C	C	C	C	C	Y	C	C
S3_190359094	G/A	3	190359094	G	N	A	G	N	G	G	G	G	G	G	G	G	G	G	N	G	G	G	G	G	N	G	G	A	N	R	G	N	A	G	G	G	G	G	G	R	G	G	G	G	G	N	G	G	G
S3_190359342	C/T	3	190359342	C	C	T	C	N	C	C	C	C	C	C	C	C	C	C	C	C	C	C	C	C	N	C	C	T	C	Y	C	C	T	C	C	C	C	C	C	C	C	C	C	C	C	C	C	C	C
S3_190456265	A/G	3	190456265	A	A	R	R	R	R	R	A	A	A	A	A	A	A	A	A	A	N	R	A	A	A	A	A	R	A	A	A	R	R	A	N	A	A	A	A	R	A	A	A	A	A	A	A	A	R
S3_190456282	C/T	3	190456282	C	C	Y	C	Y	Y	Y	C	C	C	C	C	C	C	C	C	C	N	Y	C	C	C	C	C	Y	C	C	C	Y	Y	C	N	C	C	C	C	C	C	C	C	C	C	C	C	C	Y
S3_190567229	G/A	3	190567229	G	G	G	G	G	G	G	G	G	G	G	G	G	G	G	G	G	G	N	G	G	G	G	N	G	G	G	G	N	G	G	G	G	G	G	G	G	N	G	G	G	G	G	G	G	G
S3_190567245	C/A	3	190567245	C	C	C	C	C	C	C	C	C	C	C	C	C	C	C	C	C	C	N	C	C	C	C	N	C	C	C	C	N	C	C	C	C	C	C	C	C	N	C	C	C	C	C	C	C	C
S3_191571743	A/G	3	191571743	A	A	A	A	A	A	A	A	A	A	A	A	A	A	A	A	A	A	A	A	A	A	A	A	A	A	A	A	A	N	A	A	A	A	A	N	N	A	A	A	A	A	A	A	A	A
S3_191571774	G/T	3	191571774	G	G	G	G	G	G	G	G	G	G	G	G	G	G	G	G	G	G	G	G	G	G	G	G	G	G	G	G	G	N	G	G	G	G	G	N	N	G	G	G	G	G	G	G	G	G
S3_191571789	G/A	3	191571789	G	G	G	G	G	G	G	G	G	G	G	G	G	G	G	G	G	G	G	G	G	G	G	G	G	G	G	G	G	N	G	G	G	G	G	N	N	G	G	G	G	G	G	G	G	G
S3_193053047	C/T	3	193053047	C	Y	C	Y	C	Y	C	N	C	C	C	C	C	Y	Y	C	Y	Y	C	C	C	C	N	C	C	C	C	C	C	C	C	C	C	C	Y	C	C	C	C	C	C	Y	C	C	N	N
S3_193261630	G/T	3	193261630	G	K	G	G	G	G	G	G	G	G	G	K	G	G	G	G	G	G	G	G	G	K	G	G	G	K	G	G	G	G	G	G	K	G	G	G	G	G	G	G	G	G	G	G	G	G
S3_193262330	G/A	3	193262330	G	G	G	R	G	R	G	G	G	G	G	G	N	G	G	G	G	G	G	G	G	G	G	G	G	G	G	G	G	G	G	N	G	G	G	G	N	G	G	G	G	G	G	G	N	G
S3_193262351	G/A	3	193262351	G	G	G	R	G	R	G	G	G	G	G	G	N	G	G	G	G	G	G	G	G	G	G	G	G	G	G	G	G	G	G	N	G	G	G	G	N	G	G	G	G	G	G	G	N	G
S3_193794713	G/C	3	193794713	G	G	G	G	G	G	G	G	G	G	G	N	G	G	G	G	G	G	G	G	G	G	G	G	G	G	G	G	G	G	G	G	G	G	G	G	G	N	G	G	G	G	G	G	G	G
S3_193794732	C/T	3	193794732	C	C	C	C	C	C	C	C	C	C	C	N	C	C	C	C	C	C	C	C	C	C	C	C	C	C	C	C	C	C	C	C	C	C	C	C	C	N	C	C	C	C	C	C	C	C
S3_194121306	G/A	3	194121306	N	G	G	R	G	G	G	G	G	G	N	G	G	G	G	G	A	N	G	G	G	G	A	N	G	G	G	G	G	N	G	N	N	N	R	R	G	N	N	N	N	G	N	G	N	G
S3_194536815	C/G	3	194536815	C	C	N	C	N	C	S	C	S	N	C	C	C	C	C	S	C	C	C	C	C	C	C	N	C	C	N	S	C	C	C	C	S	C	N	C	C	N	G	C	C	C	C	C	N	C
S3_194536835	G/A	3	194536835	G	R	N	R	N	R	G	G	G	N	G	G	G	G	G	G	R	G	R	G	G	G	R	N	G	G	N	G	G	G	G	R	G	G	N	G	G	N	G	G	G	R	G	G	N	G
S3_194536839	C/T	3	194536839	C	C	N	C	N	C	T	C	Y	N	C	C	C	C	C	Y	C	C	C	C	C	C	C	N	C	C	N	Y	C	C	C	C	Y	C	N	C	C	N	T	C	Y	C	C	C	N	C
S3_194571943	C/T	3	194571943	C	C	C	C	C	C	Y	Y	C	C	C	N	Y	C	C	Y	Y	C	C	C	C	C	Y	C	C	C	C	C	Y	C	Y	C	C	C	C	C	C	C	C	C	C	C	C	C	C	C
S3_194571957	T/C	3	194571957	T	T	T	Y	Y	T	T	T	T	T	T	N	Y	Y	T	T	T	T	T	T	T	T	T	T	Y	T	T	Y	T	T	T	T	T	T	T	T	T	T	T	Y	T	T	T	T	T	T
S3_194571965	C/A	3	194571965	M	C	M	M	C	C	C	M	C	M	C	N	C	C	C	C	C	M	C	C	C	M	C	M	C	C	M	C	C	C	C	C	C	C	C	C	C	C	M	M	C	M	C	C	C	C
S3_194571968	A/G	3	194571968	A	A	A	A	A	A	R	R	A	A	A	N	R	A	A	R	R	A	A	A	A	A	R	A	A	A	A	A	R	A	R	A	A	A	A	A	A	A	A	A	A	A	A	A	A	A
S3_194723544	A/T	3	194723544	A	A	A	A	A	A	A	A	A	A	A	A	A	A	A	A	A	A	A	A	A	A	A	A	A	A	N	A	A	N	A	A	A	A	A	A	A	A	A	A	A	A	A	A	A	A
S3_194723560	A/T	3	194723560	A	A	A	A	A	A	A	A	A	A	A	A	A	A	A	A	A	A	A	A	A	A	A	A	A	A	N	A	A	N	A	A	A	A	A	A	A	A	A	A	A	A	A	A	A	A
S3_194723569	A/G	3	194723569	A	A	A	A	A	A	A	A	A	A	A	A	A	A	A	A	A	A	A	A	A	A	A	A	A	A	N	A	A	N	A	A	A	A	A	A	A	A	A	A	A	A	A	A	A	A
S3_196100323	C/T	3	196100323	T	T	C	C	C	C	C	C	C	C	C	C	C	C	C	C	C	C	C	C	T	C	C	N	C	C	Y	T	C	C	T	Y	T	C	T	C	C	C	C	C	C	C	C	C	C	C
S3_197102353	C/T	3	197102353	C	C	C	C	C	C	C	C	C	C	Y	C	C	C	C	C	C	C	Y	C	C	C	Y	Y	C	C	C	C	C	Y	Y	Y	C	C	C	C	C	C	C	C	C	C	C	C	C	C
S3_197894340	T/A	3	197894340	T	N	T	T	T	T	T	T	T	T	T	T	T	T	T	W	T	T	T	W	T	T	T	T	T	W	T	W	T	T	T	T	T	T	T	T	T	T	T	T	T	T	W	W	T	T
S3_198360073	C/T	3	198360073	T	T	C	Y	C	Y	C	C	C	C	C	C	C	C	C	C	C	C	C	T	C	C	C	C	Y	C	Y	C	C	C	C	C	C	C	C	C	C	C	C	C	C	C	C	C	C	C
S3_198675284	C/A	3	198675284	C	N	C	M	C	C	C	C	C	C	C	C	C	C	C	C	C	M	M	C	C	N	M	N	C	C	C	C	C	C	C	C	C	C	M	C	N	N	C	C	C	C	C	C	N	N
S3_198675301	C/T	3	198675301	C	N	Y	C	C	C	C	C	C	Y	Y	C	Y	C	C	C	C	C	Y	C	C	N	C	N	C	Y	C	C	C	C	Y	C	C	C	C	C	N	N	C	C	C	Y	C	C	N	N
S3_199108810	A/G	3	199108810	R	G	R	A	A	R	R	A	A	A	A	A	A	A	A	N	A	A	A	A	A	R	A	A	A	A	A	R	A	A	A	A	N	A	A	A	A	A	N	A	A	R	A	A	A	A
S3_199108832	A/T	3	199108832	W	A	W	W	A	W	A	A	A	A	W	W	W	A	A	N	A	A	A	A	A	A	W	A	A	A	A	W	A	A	A	A	N	A	A	A	A	A	N	A	A	A	W	A	A	A
S3_199170283	T/G	3	199170283	T	T	T	T	T	T	T	T	T	T	T	T	T	T	T	T	T	T	T	T	T	T	T	T	T	T	T	T	T	T	N	T	N	T	T	T	T	T	T	T	T	T	T	T	T	T
S3_199170286	G/C	3	199170286	G	G	G	G	G	G	G	G	G	G	G	G	G	G	G	G	G	G	G	G	G	G	G	G	G	G	G	G	G	G	N	G	N	G	G	G	G	G	G	G	G	G	G	G	G	G
S3_199232916	G/A	3	199232916	G	G	G	A	A	A	A	G	G	G	G	G	G	G	G	G	G	N	A	A	G	G	G	N	G	N	G	G	G	A	G	G	G	G	N	G	G	G	G	G	G	G	G	G	G	G
S3_199476601	C/T	3	199476601	C	C	C	C	C	C	C	C	C	C	C	C	C	C	C	C	C	N	C	N	C	C	C	C	C	C	Y	C	C	N	C	C	T	C	C	Y	C	C	C	C	C	C	C	C	C	C
S3_199476635	G/A	3	199476635	G	G	G	G	G	G	G	G	G	G	G	G	G	G	G	G	G	N	G	N	G	G	G	G	G	G	R	G	G	N	G	G	A	G	G	R	G	G	G	G	G	G	G	G	G	G
S3_199476648	G/A	3	199476648	G	G	G	G	G	G	G	G	G	G	G	G	G	G	G	G	G	N	G	N	G	G	G	G	G	G	R	G	G	N	G	G	A	G	G	R	G	G	G	G	G	G	G	G	G	G
S3_199701542	T/C	3	199701542	T	T	T	T	Y	Y	Y	T	T	T	T	Y	T	T	Y	T	T	T	T	T	T	T	Y	T	T	Y	N	Y	Y	Y	T	T	T	T	T	Y	T	T	T	Y	T	T	T	Y	Y	N
S3_199701543	C/T	3	199701543	C	C	C	C	Y	Y	Y	C	C	C	C	Y	C	C	Y	C	C	C	C	C	C	C	Y	C	C	Y	N	Y	Y	Y	C	C	C	C	C	Y	C	C	C	Y	C	C	C	Y	Y	N
S3_199701592	T/G	3	199701592	T	T	T	T	K	K	K	T	T	T	T	K	T	T	K	T	T	T	T	T	T	T	K	T	T	K	N	K	K	K	T	T	T	T	T	K	T	T	T	K	T	T	T	K	K	N
S3_200322573	T/C	3	200322573	C	C	C	C	C	C	C	T	T	T	T	T	T	T	T	T	T	N	C	C	N	C	T	Y	Y	T	C	C	Y	Y	C	Y	C	T	C	T	C	T	T	Y	Y	C	C	C	C	T
S3_200322580	A/G	3	200322580	G	G	G	G	G	G	G	A	A	A	A	A	A	A	A	A	A	N	G	G	N	G	A	R	R	A	G	G	R	R	G	R	G	A	G	A	G	A	A	R	R	G	G	G	G	A
S3_200322582	T/G	3	200322582	T	T	T	T	T	T	T	T	T	T	T	T	T	T	T	T	T	N	T	T	N	T	T	T	T	T	T	T	T	T	T	T	T	T	T	T	T	T	T	T	T	T	T	T	T	T
S3_200843933	C/T	3	200843933	C	C	N	T	C	C	Y	C	N	C	C	C	C	N	C	Y	C	C	C	C	C	Y	C	C	C	C	Y	C	C	C	C	C	C	C	Y	C	C	C	C	Y	C	C	C	C	C	C
S3_200843965	G/T	3	200843965	G	G	N	T	G	G	K	G	N	G	G	G	G	N	G	K	G	G	G	G	G	K	G	G	G	G	K	G	G	G	G	G	G	G	K	G	G	G	G	K	G	G	G	G	G	G
S3_200843983	G/A	3	200843983	G	A	N	G	G	R	R	G	N	G	G	G	G	N	G	G	G	G	G	G	G	R	A	G	G	G	G	A	G	G	G	G	G	G	G	G	G	G	G	G	G	R	G	G	G	G
S3_201155841	A/G	3	201155841	A	A	A	A	A	A	A	A	A	A	A	A	A	N	N	N	A	A	A	A	A	G	G	G	G	A	R	N	A	A	A	A	R	N	A	G	A	A	A	N	A	A	A	A	A	A
S3_201724406	A/T	3	201724406	A	A	A	A	A	A	A	A	A	A	A	A	A	A	A	A	A	N	W	A	T	A	A	N	A	A	A	A	A	A	A	A	N	A	A	A	A	A	A	A	A	A	A	A	A	A
S3_201724433	A/G	3	201724433	A	A	A	A	A	A	A	A	A	A	A	A	A	A	A	A	A	N	R	A	G	A	A	N	A	A	A	A	A	A	A	A	N	A	A	A	A	A	A	A	A	A	A	A	A	A
S3_202292799	G/C	3	202292799	G	N	G	G	G	G	G	G	G	G	G	G	G	G	G	G	G	G	G	G	G	S	S	S	S	G	S	G	G	G	G	G	S	G	G	S	G	G	G	G	G	G	G	G	G	G
S3_202293701	C/T	3	202293701	C	C	C	Y	Y	Y	Y	C	C	C	C	C	C	C	N	C	C	C	C	Y	C	C	C	N	C	C	C	C	Y	Y	C	C	C	C	C	C	Y	C	Y	Y	Y	Y	Y	C	C	C
S3_202293719	G/A	3	202293719	G	G	G	R	R	R	R	G	G	G	G	G	G	G	N	G	G	G	G	R	G	G	G	N	G	G	G	G	R	R	G	G	G	G	G	G	R	G	R	R	R	R	R	G	G	G
S3_202293740	C/A	3	202293740	C	C	C	M	M	M	M	C	C	C	C	C	C	C	N	C	C	C	C	M	C	C	C	N	C	C	C	C	M	M	C	C	C	C	C	C	M	C	M	M	M	M	M	C	C	C
S3_203547432	A/T	3	203547432	A	A	A	A	A	A	A	A	A	A	A	A	A	A	A	A	A	N	A	A	A	A	A	A	A	A	A	A	A	A	A	A	A	A	A	A	A	A	A	A	A	A	A	N	A	A
S3_204792156	A/T	3	204792156	A	A	A	A	A	A	A	A	A	A	A	A	A	A	A	A	A	A	A	A	A	A	A	A	A	A	A	A	A	A	A	A	A	A	A	A	N	N	A	A	A	A	N	A	A	A
[truncated: 23,568 more rows]
[truncated: 184 more columns]
